# Supplementary material for: Phosphorylation of syntenin-1 by TBK1 promotes proliferation and migration of non-small cell lung cancer cells
Source: J Biol Chem. 2025 May 22;301(7):110278. doi: 10.1016/j.jbc.2025.110278 (PMC12212275; doi:10.1016/j.jbc.2025.110278)
Supplement: Table S1 [file mmc1.csv]

symbol	count_S6A_1	count_S6A_2	count_S6A_3	count_S6D_1	count_S6D_2	count_S6D_3	count_WT_1	count_WT_2	count_WT_3	FPKM_S6A_1	FPKM_S6A_2	FPKM_S6A_3	FPKM_S6D_1	FPKM_S6D_2	FPKM_S6D_3	FPKM_WT_1	FPKM_WT_2	FPKM_WT_3
SLFN11	0	0	0	216	247	180	148	184	141	0	0	0	0.781261342	0.751146093	0.718865607	0.765270979	0.736828346	0.57469492
AFF3	0	4	0	351	495	314	369	392	354	0	0.006334698	0	0.483691879	0.573524207	0.477775575	0.726940708	0.598072266	0.549718816
SLC1A3	2	4	0	413	460	329	93	329	346	0.002381915	0.004685593	0	0.420969299	0.394224018	0.370278834	0.135517152	0.371280541	0.397422209
SFMBT2	10	6	12	1154	1454	1096	723	1083	1003	0.023829252	0.014062743	0.026422056	2.353533325	2.493238503	2.46807137	2.107966891	2.445394424	2.305107254
TSLP	0	0	4	161	203	122	78	150	124	0	0	0.021918179	0.817145768	0.866272591	0.68370083	0.56595149	0.842889875	0.709203722
PKIA	2	0	0	86	93	62	48	74	68	0.012593003	0	0	0.463448941	0.421377427	0.368916219	0.369790394	0.441510545	0.412941011
SERPINB2	10	3	3	582	665	544	620	483	408	0.092230769	0.027214819	0.025566544	4.59412642	4.413534012	4.741453257	6.996528239	4.221171581	3.629240774
CA8	10	10	10	959	1212	876	791	839	765	0.032806195	0.032267419	0.030313131	2.692641873	2.861195169	2.715793289	3.175026951	2.608121784	2.420455399
TNF	0	0	0	16	18	20	2	0	6	0	0	0	0.206308451	0.195143647	0.284747322	0.036867015	0	0.087181422
MMP10	0	0	0	15	24	12	3	12	12	0	0	0	0.184507665	0.248209998	0.162981014	0.052753995	0.163421923	0.166333628
ZNF385D	18	19	26	1474	1605	1318	948	1230	1256	0.033958818	0.035256731	0.045324013	2.380025871	2.178934154	2.349807152	2.188282949	2.198848074	2.285333021
CCL20	8	10	6	434	645	500	212	314	318	0.126878062	0.15599293	0.087927098	5.891018752	7.361143187	7.49382068	4.113840801	4.718850749	4.864110773
GALNT12	70	42	68	2706	3259	2450	1334	2420	2612	0.558948757	0.329861488	0.501715832	18.49293633	18.72609912	18.48744024	13.03301384	18.31046468	20.11531862
COL8A1	12	12	2	354	440	283	136	240	254	0.032245477	0.03171591	0.004965837	0.814132226	0.850803437	0.718638924	0.447137956	0.611095159	0.658265451
IL1A	4	0	2	68	84	54	30	51	30	0.050134762	0	0.023162418	0.729444085	0.757612717	0.639601496	0.460060867	0.605702252	0.362643594
IL1B	6	16	11	344	429	292	138	183	163	0.050409679	0.132218136	0.085394579	2.473575938	2.593635683	2.318367463	1.41858981	1.456880104	1.320778743
TNFRSF11B	0	0	4	40	62	24	10	26	39	0	0	0.037196336	0.344531828	0.448999567	0.228251277	0.123134656	0.247941157	0.378538124
FLI1	25	20	23	591	789	556	385	545	524	0.078745495	0.061961807	0.066940428	1.593225755	1.788346692	1.654997132	1.483752663	1.626643032	1.591830367
MECOM	20	14	6	316	396	289	248	293	299	0.054601412	0.037593285	0.015135615	0.738354776	0.777961432	0.745604405	0.828401032	0.757969175	0.78727209
SATB1	4	3	7	138	131	74	49	113	133	0.007535719	0.00555897	0.012185341	0.222509176	0.177592659	0.131744707	0.112947303	0.20172197	0.241655198
VGLL3	14	16	13	352	394	290	238	356	292	0.027780718	0.031227973	0.023836019	0.597808696	0.56260121	0.543813744	0.57783982	0.669384236	0.558827896
SDC2	10	18	12	242	376	255	172	263	243	0.061901209	0.109592291	0.06863653	1.282090332	1.674850239	1.491681338	1.302694714	1.542641198	1.45072533
CSF3	2	6	4	112	97	50	40	42	70	0.022775184	0.067203441	0.042088827	1.091576157	0.794863634	0.538069827	0.557322985	0.453201383	0.768793529
ADD3	35	53	45	943	1082	811	412	784	916	0.135313638	0.201538381	0.160753701	3.120249685	3.010161463	2.962996416	1.948883219	2.872100521	3.41545675
TNFAIP6	14	10	2	132	205	174	29	134	113	0.224430154	0.157674528	0.029624983	1.811053294	2.364808816	2.635962116	0.568808715	2.035485511	1.747074416
CYRIA	4	2	4	51	83	58	91	68	82	0.018561273	0.009128221	0.017150733	0.202545253	0.277149986	0.254338733	0.516659276	0.298996927	0.366979164
FBN2	28	22	19	398	472	421	350	387	360	0.053552179	0.041385687	0.033577446	0.651487845	0.649606137	0.760918175	0.819034572	0.701358602	0.664050957
LGALS9B	7	3	2	83	74	67	27	82	59	0.066278343	0.027938509	0.017497602	0.67259839	0.504190115	0.599494428	0.312789698	0.735694487	0.53877248
PBX1	82	69	43	1129	1405	999	529	984	1050	0.097005017	0.080285627	0.047002801	1.143084702	1.196039906	1.116818438	0.765686671	1.103025332	1.197979622
PEG10	5162	5386	5516	401	453	364	313	417	366	19.5092992	20.02158185	19.26295302	1.297096147	1.232000472	1.300055213	1.447381705	1.49337807	1.334088201
CAMK4	14	14	20	254	321	267	224	269	230	0.025997235	0.025570282	0.034316584	0.403679749	0.428936649	0.468540487	0.508934872	0.47332718	0.411914181
CDYL2	16	14	28	366	381	269	225	302	272	0.04583425	0.039446326	0.074114489	0.897336563	0.785387762	0.728214254	0.788619917	0.819760785	0.751482452
SENCR	4	4	2	70	41	59	31	57	38	0.077905867	0.076626419	0.035992756	1.166842772	0.574623036	1.085922742	0.738732046	1.051949941	0.713795093
SHISA3	2	2	4	30	62	46	44	34	26	0.021774723	0.021417117	0.040239964	0.27954262	0.485739411	0.47327899	0.586125206	0.350761252	0.27300826
LRRK2	18	26	16	352	395	277	231	266	290	0.026611004	0.037806848	0.021856654	0.445384958	0.420218195	0.386994923	0.417845575	0.372632248	0.413491457
VCAN-AS1	0	2	1	12	22	17	8	12	6	0	0.056705298	0.026635461	0.296053804	0.456348845	0.463095901	0.282156676	0.327775556	0.166807783
PLCB1	7	11	18	184	229	180	109	195	143	0.010163288	0.015708592	0.024148138	0.22864313	0.239254818	0.246970713	0.193632288	0.268275408	0.200240552
PLAG1	38	28	22	507	506	428	312	394	414	0.122720649	0.088940681	0.065649537	1.401348442	1.175908603	1.306214683	1.232831477	1.205702927	1.289478716
MMP1	3	6	2	64	67	45	14	42	42	0.027699548	0.054489276	0.017063038	0.505749571	0.44515907	0.39264555	0.158159225	0.367460581	0.374007663
CCRL2	6	4	2	52	84	48	40	48	59	0.050713047	0.033253458	0.015619725	0.376162868	0.510900986	0.38339499	0.413659989	0.38443218	0.480950358
MMP3	4	10	0	78	76	50	28	56	48	0.054542511	0.134116899	0	0.910277621	0.74572333	0.644290732	0.467141272	0.723557763	0.631242399
MAGED4	99	124	21	2	2	18	9	7	2	0.526233163	0.648295598	0.103142405	0.009098654	0.00765001	0.090417453	0.058532975	0.035257467	0.010253044
SCUBE1	27	29	8	290	338	241	178	227	229	0.056308551	0.059486299	0.015416135	0.517621981	0.507243264	0.474968023	0.454198463	0.448586798	0.460602039
CXCL8	236	304	257	3281	3957	3062	2113	2425	2340	2.664665962	3.376079958	2.68125941	31.70597622	32.15035885	32.67177294	29.19075587	25.94493337	25.48158379
PTGER3	18	18	26	278	313	204	159	268	200	0.047140595	0.046366406	0.062917411	0.623119701	0.589869443	0.504881515	0.509488934	0.665070061	0.505163942
IL7R	14	14	10	188	155	134	136	124	121	0.058791753	0.057826217	0.038802822	0.675694448	0.468391575	0.531777449	0.698783038	0.493423812	0.490064827
SLC9A9	26	36	19	300	371	337	163	283	299	0.162655728	0.22151691	0.109830903	1.606280536	1.670163265	1.992336355	1.247667008	1.677615753	1.804043444
CCR1	2	0	2	48	32	18	6	20	25	0.019108431	0	0.017656311	0.392500659	0.220005737	0.16251905	0.070139287	0.181065232	0.230364112
LOC124902229	0	0	0	60	71	78	28	61	58	0	0	0	0.669863741	0.666466683	0.961529115	0.446893663	0.753999352	0.729690807
CXCL1	292	262	290	3402	3760	2913	1824	2384	2371	5.419891704	4.783187632	4.973712689	54.04383936	50.22091318	51.09577449	41.42358325	41.92992194	42.4442731
NRXN3	10	17	28	233	215	187	245	198	189	0.016274272	0.027211899	0.042105084	0.324535054	0.251784521	0.287594062	0.487845969	0.305335148	0.296649183
LINC01145	0	0	2	72	71	42	29	51	36	0	0	0.007714432	0.257238295	0.213278143	0.165685702	0.148119443	0.201734056	0.144937674
ITGBL1	92	59	77	6	8	14	6	16	8	0.37658707	0.23754066	0.291234782	0.021020012	0.02356441	0.054155474	0.03004996	0.062059405	0.031582562
PARP8	17	29	44	284	374	301	125	327	284	0.042534414	0.071367074	0.101722996	0.608154599	0.673367471	0.711696397	0.382663124	0.775263479	0.685314083
CXCL3	82	100	78	865	1008	849	525	621	684	0.934203339	1.120562105	0.82110199	8.434275793	8.263748625	9.140543028	7.318160642	6.703925947	7.515596463
LGALS9C	3	8	8	89	73	38	28	54	30	0.015953168	0.041843118	0.039308875	0.405060432	0.279342844	0.190961593	0.1821792	0.272100596	0.153860355
PELI1	8	12	10	86	147	83	73	113	70	0.049436233	0.072936514	0.05709924	0.454839281	0.653674771	0.484696878	0.551941841	0.661673702	0.417189351
LOC102724684	2	0	0	67	53	45	24	50	27	0.010582023	0	0	0.303401449	0.201791836	0.225002829	0.155369237	0.250679471	0.13777876
MMP12	4	0	8	34	42	44	6	25	20	0.055500447	0	0.102565528	0.403756509	0.419348202	0.576933707	0.101859799	0.328690042	0.267637076
ZNF85	102	94	60	13	14	8	4	11	2	0.552400661	0.500714583	0.300248058	0.060256166	0.054559585	0.040943103	0.026505078	0.056449064	0.010446331
SLC7A2	392	382	395	3620	4264	3521	1976	3246	3377	1.25362908	1.20158562	1.167226195	9.908221094	9.812715098	10.64108127	7.731878189	9.836521638	10.41582897
ICAM1	54	61	40	472	539	478	207	329	305	0.39592358	0.439901874	0.270989546	2.961854596	2.843775943	3.311938387	1.856962039	2.285722752	2.156737234
ZNF91	164	146	197	23	20	29	22	24	24	0.402211333	0.352185669	0.4464282	0.048277238	0.035296322	0.067211749	0.066015848	0.055773994	0.056767724
ID4	32	46	34	10	0	6	6	6	16	0.208875425	0.295327282	0.20506485	0.055865218	0	0.037010535	0.047918553	0.037110659	0.100724968
EFEMP1	217	234	219	1849	2316	1898	1448	1964	1721	1.384618493	1.468569891	1.2911879	10.09744352	10.63403173	11.44467189	11.30456949	11.87468021	10.59085575
FZD8	30	22	10	202	204	155	99	128	160	0.187262621	0.135070619	0.057677281	1.079158756	0.916323896	0.914320136	0.756101516	0.757094091	0.963229142
MGC12916	9	0	4	42	49	27	18	29	22	0.137726443	0	0.056560046	0.550083021	0.539585046	0.390458904	0.337025219	0.42051633	0.324696264
ANGPT1	30	34	32	278	339	232	122	281	259	0.106399216	0.118605399	0.104867784	0.843851638	0.865178812	0.777574309	0.529409923	0.944351206	0.88592453
NEFL	25	26	50	266	325	288	157	230	252	0.160408971	0.164085559	0.296437803	1.460744997	1.500586404	1.746296065	1.232546657	1.398384252	1.559441088
RADX	56	44	47	413	507	359	266	397	324	0.291898023	0.225581859	0.226368464	1.842456766	1.901691603	1.768374808	1.6964452	1.960846867	1.628800618
AUTS2	29	34	27	254	311	204	145	214	202	0.029458479	0.033970317	0.025342591	0.220825977	0.227332595	0.195830002	0.180216849	0.205985256	0.197898943
ZFP82	36	42	46	2	6	2	6	2	4	0.098773208	0.113342899	0.116619031	0.004696462	0.011846141	0.005185652	0.020142018	0.005199681	0.010584648
CRB3	44	28	47	5	4	10	13	11	12	0.695212479	0.435142279	0.686179405	0.067614371	0.045479311	0.149314377	0.251317833	0.164690145	0.182863032
MME	173	188	211	1449	1700	1426	1123	1355	1353	0.443426797	0.473960392	0.499727473	3.17869124	3.135550186	3.454077691	3.521848424	3.290979466	3.344671098
CCL2	381	401	420	2995	3633	2713	1788	2110	2105	4.849875572	5.020631681	4.940033001	32.62921122	33.27821488	32.63564189	27.84762792	25.45060564	25.84267762
KILH	74	106	94	20	21	7	2	12	12	0.468390981	0.659919617	0.549768177	0.108345512	0.095650028	0.041870832	0.015488946	0.07197275	0.073255096
ADAMTS3	18	22	8	97	159	113	64	90	89	0.064941939	0.078069931	0.026669672	0.299521919	0.412799226	0.385272433	0.282519087	0.307684276	0.309686692
IQGAP2	19	16	16	156	136	85	50	87	99	0.061048376	0.050564867	0.047502387	0.428992046	0.314447702	0.258092975	0.196564728	0.264880393	0.306785972
PTPRN2	175	141	176	22	32	37	13	27	24	0.908808424	0.720214361	0.844543264	0.097782493	0.119584055	0.181581987	0.08260241	0.132864239	0.120205773
CXCL11	0	0	0	24	26	14	16	30	27	0	0	0	0.291565621	0.265572619	0.187795735	0.277879175	0.403508089	0.36962769
CA2	4	4	6	36	36	26	20	26	20	0.050384562	0.049557096	0.06983348	0.388100427	0.326308958	0.309490687	0.308235432	0.310327945	0.242966992
NRG2	41	39	58	356	314	274	177	300	284	0.22527681	0.210768453	0.294466276	1.674120666	1.241513032	1.422721645	1.189928785	1.561938507	1.504980111
RTN4RL2	49	52	69	411	475	284	110	330	326	0.514427838	0.536957725	0.669348681	3.69295769	3.588483842	2.817626783	1.412980408	3.282860041	3.300849864
SYK	9	16	18	73	127	94	78	58	98	0.04367065	0.076361683	0.080703912	0.303161557	0.443445105	0.431034209	0.463080845	0.266676767	0.458620017
UNC5B	16	14	2	77	93	53	41	55	75	0.05912692	0.050886394	0.006829206	0.243534295	0.247307465	0.185087841	0.185380566	0.192591896	0.267304535
SHROOM2	0	0	2	30	42	28	12	25	23	0	0	0.005684911	0.078984907	0.092973038	0.081397957	0.045166355	0.072873358	0.06823801
REPS2	24	14	34	166	174	139	56	102	106	0.053522485	0.0307087	0.070061412	0.316837986	0.279230773	0.29293858	0.152801679	0.215543656	0.227987314
HS3ST3B1	14	13	8	80	94	62	17	64	79	0.065920349	0.060206472	0.034806182	0.322392979	0.318499179	0.275879795	0.097938953	0.28554955	0.358755313
LINC00623	0	2	1	49	45	28	10	39	40	0	0.019127133	0.008984346	0.40776667	0.314856769	0.257280157	0.118967022	0.359323954	0.375103656
VCAN	1252	1271	1297	8071	9227	7871	4029	7207	7578	2.156365181	2.153138175	2.064110279	11.8973286	11.43582512	12.81104741	8.490442426	11.76203721	12.58787355
DAAM2	2	0	6	99	85	94	72	80	93	0.00390281	0	0.010818664	0.165343364	0.119359056	0.17334529	0.171907576	0.14792701	0.17502907
IGFBP7	4	9	15	48	79	54	36	44	56	0.052394723	0.115952051	0.181548955	0.538112302	0.744635351	0.668433273	0.576959235	0.546122762	0.707449383
RGL1	128	116	124	833	845	677	392	692	804	0.609856405	0.543605669	0.545901444	3.39677475	2.897098967	3.048197008	2.285171288	3.124163536	3.694481167
BCL2A1	28	16	14	103	145	124	74	68	84	0.711409754	0.399843588	0.328673552	2.239768522	2.651055315	2.977283659	2.300427636	1.63712086	2.058357751
INHBB	5805	5774	6074	1150	1479	1106	708	1084	1106	45.77449599	44.78231034	44.25588945	7.761100639	8.39225215	8.241631991	6.83077023	8.099545969	8.411167137
FEV	2	0	0	16	16	18	4	8	8	0.032081794	0	0	0.219660902	0.184687557	0.27285876	0.078506156	0.121598631	0.123765166
MGAT3	24	15	16	102	128	115	69	80	80	0.104807547	0.064428934	0.06456189	0.381228723	0.402235399	0.474587068	0.368676519	0.331040667	0.336938852
LINC00839	172	189	190	49	50	20	35	52	65	0.516233889	0.55794095	0.526922331	0.125868852	0.107988391	0.056726345	0.128529016	0.147887495	0.188153027
FCGBP	315	283	291	59	91	44	22	45	41	0.614408066	0.542926648	0.524462309	0.098492349	0.127725247	0.081102786	0.052502999	0.083170424	0.077127632
GAD1	4	3	2	71	62	52	62	60	34	0.012269087	0.009050694	0.005668357	0.186386619	0.136846265	0.150727447	0.232679979	0.174386777	0.100579845
TBX22	2	0	0	36	24	15	17	36	18	0.018993579	0	0	0.292606145	0.164012542	0.134618522	0.197533522	0.323958486	0.164865243
SH3GL3	73	58	48	385	393	311	207	382	299	0.548757991	0.428839084	0.333406586	2.476982024	2.12588394	2.209302231	1.903896851	2.721017945	2.167748902
HOXB9	16	30	33	164	178	136	120	93	107	0.156414254	0.288460245	0.298088501	1.372158626	1.252175926	1.256411773	1.435332977	0.86148821	1.008834466
IGFL2	18	30	22	7	0	4	4	6	2	0.18757138	0.307484828	0.211832059	0.062430417	0	0.039390437	0.050999877	0.059245499	0.020100361
LINC01138	8	11	6	101	118	83	59	88	68	0.026072403	0.035260797	0.018068299	0.281719283	0.276733722	0.255626521	0.235265452	0.271758909	0.213737032
MAGEH1	62	46	42	4	18	12	10	14	4	1.088463982	0.794307336	0.681312885	0.060101663	0.227396555	0.199085836	0.214801567	0.232895155	0.067727049
GRIN2B	78	116	105	544	672	568	352	514	443	0.063335113	0.092643788	0.078779674	0.378053246	0.392652367	0.435847966	0.349709701	0.395478709	0.346923292
LIN28B	6	0	2	36	70	20	32	52	36	0.025522922	0	0.007861114	0.131064708	0.214272372	0.080398117	0.166549827	0.209600601	0.147693514
TMEM98	18	18	20	82	136	116	111	127	91	0.087728585	0.086287819	0.090068629	0.342047639	0.476976001	0.534273152	0.661921775	0.586519402	0.427749783
RNF150	15	28	26	116	138	150	58	122	128	0.03443578	0.06322445	0.055152722	0.22791913	0.227974752	0.325421817	0.162915246	0.265392435	0.283405596
ASIC2	59	78	88	17	12	12	14	21	16	0.252633261	0.328504624	0.348173832	0.062300505	0.03697505	0.048557521	0.073346877	0.085205545	0.06607517
ROBO1	187	173	193	1103	1206	956	693	881	956	0.427474894	0.388976603	0.407662961	2.15798612	1.983833948	2.065207262	1.938283568	1.908336517	2.107689772
ODAD2	10	2	2	50	53	70	40	46	44	0.039943836	0.007857568	0.007381671	0.170932208	0.152340242	0.264231478	0.195490129	0.174107567	0.169504891
MEFV	6	2	4	35	51	43	12	36	31	0.03143032	0.010304713	0.019361209	0.1569169	0.192245741	0.212864259	0.076911958	0.178694051	0.156617047
MCC	109	54	80	471	495	434	268	466	444	0.256594605	0.125032568	0.174014705	0.948955959	0.838523473	0.96548937	0.771917504	1.039482027	1.008053964
HCN4	6	4	3	55	50	34	22	46	38	0.021913135	0.014368837	0.010123938	0.1719175	0.131405117	0.117346173	0.098308489	0.159191966	0.13384947
LCP1	2	6	6	49	38	42	30	43	43	0.009960778	0.029391576	0.027611464	0.208863937	0.136187062	0.19767388	0.182809844	0.202927896	0.206543483
BLNK	59	56	73	13	13	10	2	3	8	0.241116517	0.225097849	0.275659363	0.045469736	0.038230265	0.038619949	0.010000461	0.011617328	0.031531507
ADAMTSL3	54	57	72	348	400	281	159	315	265	0.139986106	0.145336399	0.172464061	0.772101763	0.746174094	0.688389499	0.504316723	0.773769793	0.662547219
SLIT2	24	22	20	124	127	116	162	110	73	0.054823429	0.049429476	0.042214329	0.242426878	0.208760188	0.250408859	0.452777713	0.238099063	0.160826498
IRAIN	0	4	6	25	14	15	12	7	8	0	0.297787702	0.419628124	1.6195059	0.76252737	1.072917679	1.111308706	0.502049436	0.583993716
MEF2C	98	126	88	572	611	522	282	492	522	0.210760057	0.26652696	0.174871825	1.052840028	0.9455673	1.060887858	0.742038455	1.002622346	1.082710936
HMSD	14	12	28	105	75	105	47	72	78	0.12116616	0.102151071	0.223916593	0.777762026	0.467093232	0.858774918	0.497698393	0.590467298	0.651070023
MIR3142HG	16	13	32	111	143	77	60	109	80	0.170167127	0.135990135	0.314470999	1.010375461	1.094411691	0.773896982	0.780768001	1.098480183	0.820588562
TNFSF14	0	6	6	17	26	21	7	10	10	0	0.03121164	0.029321296	0.076950247	0.098950802	0.104957386	0.045297067	0.050114917	0.051007819
SALL2	20	10	16	80	113	58	39	81	93	0.093927006	0.046192222	0.069431318	0.321554506	0.381880895	0.257409886	0.224099127	0.360458731	0.42123381
FYN	27	24	27	129	184	107	130	129	129	0.092102584	0.080524431	0.085103369	0.376618708	0.451663377	0.344928098	0.542583367	0.416972878	0.424402126
HHIP	178	170	199	54	41	42	29	26	47	0.376909353	0.35405783	0.389354258	0.097862161	0.062472628	0.084043271	0.075132871	0.052167534	0.095983053
SLITRK4	28	27	30	154	178	120	73	158	106	0.076624021	0.072673996	0.075858299	0.360688051	0.35052251	0.310330812	0.244424559	0.409707618	0.279764472
RBM20	6	4	4	34	52	60	14	22	44	0.018448397	0.012096946	0.01136429	0.089472678	0.115053475	0.174339336	0.052668446	0.064097357	0.130478771
ABCB1	38	56	36	224	239	219	161	216	196	0.149588484	0.216825801	0.13094593	0.754686723	0.677019952	0.814695698	0.775453057	0.80570927	0.744132759
ADCY1	15	10	21	86	112	98	61	90	84	0.027152141	0.017804148	0.03512425	0.133234104	0.145888095	0.167639226	0.135100742	0.154370881	0.146646568
NBEAP1	4	0	1	26	13	13	10	10	11	0.027411715	0	0.006332149	0.152494326	0.064107459	0.084189185	0.083847725	0.064936108	0.072702389
DENND2A	42	34	46	2	12	7	14	4	8	0.205174697	0.163366046	0.207638213	0.008361971	0.042183709	0.032315382	0.083679219	0.018515888	0.037691575
FOXQ1	22	16	24	137	112	73	68	75	88	0.209007885	0.149509346	0.210681388	1.113947403	0.765679494	0.655389675	0.79043102	0.675167143	0.806310753
KCNQ3	60	46	38	266	285	199	119	223	214	0.119238049	0.089914516	0.069778583	0.452427898	0.407565557	0.373726104	0.289351439	0.419931565	0.410163655
PLCL1	4	12	8	45	72	38	20	58	58	0.012450359	0.03673766	0.02300842	0.119877733	0.16126621	0.111774367	0.076167017	0.17106451	0.174112384
PTX3	36	48	32	207	232	159	122	116	142	0.483065996	0.633510143	0.396760916	2.377269616	2.240169884	2.016219614	2.002990408	1.47493201	1.837689356
SLC25A27	17	12	24	93	99	77	61	86	114	0.13082731	0.090832048	0.170661545	0.61254298	0.548243749	0.559985731	0.574373505	0.627130594	0.846124229
CRISPLD1	31	25	26	144	165	109	68	113	133	0.172126964	0.136532358	0.133393756	0.684311494	0.659265216	0.571939981	0.461967262	0.594532641	0.712227346
SELL	26	38	29	128	188	154	70	141	148	0.240678066	0.345983295	0.248048212	1.014091779	1.252304719	1.3471645	0.792823067	1.236779628	1.32130984
KCNIP3	24	27	25	165	115	99	93	93	75	0.077379274	0.085622035	0.074478061	0.455304018	0.266808864	0.301637512	0.366869352	0.284123009	0.233213917
MYO15B	925	997	931	251	328	195	96	203	170	1.783844667	1.891118872	1.658975306	0.414279221	0.455174735	0.355374824	0.22651742	0.370955133	0.316187001
PRR15	71	56	62	22	10	18	4	12	11	0.917644283	0.71188921	0.740427675	0.243356429	0.093004726	0.21984939	0.063254449	0.146962762	0.137116112
MUC5AC	99	74	111	25	36	17	8	27	30	0.143441364	0.105457944	0.148606269	0.031001546	0.037534507	0.023276886	0.014182222	0.037069184	0.041921832
CLEC2B	26	10	15	65	108	78	58	94	108	0.262601597	0.099341882	0.139987808	0.561877317	0.784940566	0.744483989	0.716748976	0.899625826	1.052028632
SNCA	10	27	30	107	120	97	63	86	71	0.040761776	0.108249335	0.112992417	0.373285404	0.351984348	0.373647071	0.314201841	0.332170913	0.279120183
MITA1	2	7	4	44	41	40	8	16	24	0.017309451	0.059588125	0.031988085	0.325919325	0.2553443	0.32715235	0.08471462	0.131214955	0.200329238
EPHA4	224	251	226	1210	1276	923	705	1116	1055	0.749645439	0.826209101	0.698861736	3.465751202	3.072893876	2.919082235	2.886769272	3.539012727	3.405180463
CYP27C1	32	40	28	6	2	10	10	6	10	0.155422578	0.191087594	0.125660013	0.024941324	0.006990096	0.045898752	0.05942637	0.027613752	0.046842916
CSF2	34	48	24	198	184	132	132	68	96	1.090781	1.514635926	0.711450728	5.436607319	4.24781382	4.001928481	5.181406327	2.067176721	2.970363978
LINC01605	6	6	0	19	25	27	33	42	15	0.099660133	0.098023416	0	0.270102088	0.298812819	0.423809533	0.67065509	0.661042753	0.240293078
KALRN	120	180	166	783	808	641	417	704	762	0.088807215	0.131023102	0.113514157	0.495944288	0.430296057	0.448292814	0.377587954	0.493684745	0.54387834
GBP1	129	132	148	671	716	570	312	499	437	0.534356634	0.537803711	0.56647161	2.378855942	2.134241303	2.231274977	1.581288678	1.958628574	1.745833091
HOXD13	18	14	16	66	105	62	40	78	78	0.188347752	0.144086848	0.154697344	0.591066028	0.790617162	0.613078899	0.512109696	0.77337937	0.787158749
TLX2	4	4	9	24	46	51	16	28	39	0.035986411	0.035395407	0.07481626	0.184796574	0.297800471	0.433596198	0.176121997	0.238696814	0.338394224
PKP2	275	274	284	72	97	66	73	78	70	0.997435407	0.977487064	0.951799267	0.223505755	0.25317034	0.226220921	0.323958977	0.268075259	0.244866806
OR51B5	29	27	16	0	3	10	5	4	6	0.184901175	0.169322162	0.094261988	0	0.01376423	0.060252964	0.039005581	0.024166386	0.036895442
ZNF493	83	63	109	28	9	21	10	13	23	0.187045611	0.139642735	0.226971259	0.054004704	0.014594894	0.044722438	0.027573031	0.027760215	0.0499893
S1PR1	5	12	12	24	60	68	24	28	39	0.024201085	0.057128715	0.053668694	0.099421477	0.208980177	0.311035884	0.142131766	0.128420074	0.182057777
BEX4	26	24	23	107	149	90	71	87	91	0.500984602	0.454852557	0.409499905	1.764570179	2.065980896	1.638816333	1.673880504	1.588474795	1.691111377
KLF15	4	8	2	16	44	14	9	12	32	0.035935258	0.070690187	0.016602202	0.123022595	0.284447716	0.118857216	0.098927801	0.102153221	0.27726212
PRSS12	26	31	28	118	164	113	74	134	113	0.114810794	0.134641654	0.114246353	0.445959592	0.52112538	0.471546539	0.399812314	0.560691817	0.481246525
BMPR1B	20	16	28	100	93	92	69	83	90	0.077062807	0.060637764	0.099689128	0.329775931	0.257861663	0.334995828	0.3252962	0.303042099	0.334454563
NKAIN4	70	58	53	17	26	12	9	20	1	0.682991804	0.556613601	0.477824331	0.141961474	0.182549145	0.11064593	0.107442235	0.184908763	0.009410165
KRT16	71	79	62	14	22	27	6	18	22	0.724631497	0.793038585	0.584689759	0.122290022	0.161573652	0.260411025	0.074924729	0.174077006	0.216551566
PLAAT1	20	11	15	66	100	43	40	49	73	0.433626994	0.234578048	0.300505561	1.224713141	1.560182196	0.881031659	1.061112372	1.006682317	1.526472426
CPQ	151	114	148	636	669	521	281	534	552	1.109049541	0.823544781	1.004409134	3.997930521	3.535811629	3.6161669	2.525197736	3.716424389	3.910145027
GPR27	43	28	34	142	168	149	104	118	128	0.41145326	0.263522955	0.300611719	1.162905766	1.156778842	1.347333364	1.217588292	1.069902259	1.181249969
MARK1	124	128	118	536	593	475	344	466	447	0.205491725	0.208636838	0.18068812	0.76022399	0.707157822	0.743880213	0.697503141	0.731759914	0.714430464
PTGS2	496	456	507	2216	2332	1723	617	1506	1454	2.286488889	2.067571944	2.159585074	8.743016594	7.735795278	7.50601522	3.480067401	6.578432702	6.4644505
TRIML2	733	672	774	239	263	182	191	150	173	6.073606232	5.476716988	5.925957835	1.694902366	1.568149301	1.425117883	1.936382268	1.177725184	1.382510853
SP140	33	17	30	118	124	99	107	97	108	0.149454492	0.075727274	0.125542631	0.45738421	0.404115698	0.4237083	0.592916973	0.416271629	0.471735519
HSD11B1	6	12	18	61	60	32	16	35	29	0.100319261	0.197343437	0.278086892	0.872905111	0.721893826	0.505614822	0.327316674	0.554512274	0.467639148
DENND1C	55	60	71	27	13	18	6	18	25	0.299209158	0.321049362	0.356899123	0.125712969	0.050891418	0.092538284	0.039937283	0.092788626	0.131169236
DLC1	248	276	224	958	1262	946	848	904	973	0.490038497	0.536408893	0.40897944	1.620123626	1.794431468	1.766470542	2.050167965	1.692610359	1.854262211
EVI2A	63	56	87	280	351	238	287	303	223	0.516094811	0.451216881	0.658541479	1.963139232	2.069117066	1.842479416	2.876642632	2.352023286	1.761868923
PAIP2B	30	20	20	92	112	89	62	88	70	0.120383113	0.078937375	0.074156504	0.31596303	0.323408434	0.337497894	0.304404506	0.334608549	0.270908196
RAB9B	10	26	6	60	74	43	43	58	61	0.067021351	0.171393717	0.037156891	0.344166471	0.356889609	0.272344357	0.352611692	0.368341981	0.394296394
DNAI1	7	10	0	26	30	16	6	9	32	0.048966014	0.068802637	0	0.155658984	0.151010441	0.105767793	0.051352671	0.059655333	0.215886996
MITF	139	138	168	571	710	543	488	512	566	0.491397437	0.479850047	0.548785095	1.727660178	1.80619834	1.814072588	2.110828656	1.715134146	1.929808909
PDE4DIPP6	22	20	31	121	113	66	82	111	112	0.167018013	0.14934098	0.217458939	0.786194732	0.617316774	0.473501448	0.761674746	0.798497675	0.820046431
NHSL2	10	14	20	65	99	22	30	25	38	0.014277902	0.019660783	0.026385744	0.079429511	0.101715843	0.029684096	0.05240838	0.033823182	0.052327235
ST8SIA4	18	16	20	94	66	58	22	59	51	0.058249893	0.050927339	0.059803633	0.260348219	0.153693524	0.177372942	0.08710847	0.180919212	0.159174171
NECAB1	25	16	16	79	87	65	43	47	52	0.101904441	0.064147754	0.060262622	0.275603242	0.255188653	0.250382058	0.214455225	0.181535266	0.204426049
RNF103-CHMP3	24	27	36	3	21	6	12	13	6	0.403679901	0.446681553	0.559504165	0.043186824	0.25417579	0.09537046	0.24695749	0.207195005	0.097332286
BICDL1	159	156	176	61	39	60	28	43	39	0.732967204	0.707327244	0.749678448	0.240669681	0.129372219	0.261381842	0.157928504	0.187830416	0.173393101
MIR210	9	13	10	37	49	42	17	42	41	2.068400763	2.938623186	2.123572628	7.27776506	8.103586325	9.121751034	4.780311237	9.146427908	9.087738578
GPNMB	68	70	65	309	275	225	101	271	238	0.291071936	0.294712008	0.257086764	1.132019817	0.847057943	0.910145204	0.528966135	1.099184913	0.982535313
RTL3	2	2	8	14	30	12	18	6	13	0.01908679	0.018773328	0.070545259	0.114349711	0.206021794	0.108223331	0.210179563	0.054258053	0.119653677
NEGR1	10	10	16	80	120	87	146	84	58	0.019140259	0.018825918	0.028297152	0.131051477	0.165279144	0.157363426	0.341913094	0.152348133	0.107066988
ZNF568	27	36	58	6	6	8	4	6	0	0.072329369	0.094855339	0.143566741	0.013756447	0.011566212	0.020252453	0.013110703	0.015230431	0
KCNK1	52	56	84	251	275	232	136	235	205	0.372720044	0.394798779	0.556331474	1.539774966	1.418407772	1.571462908	1.192705951	1.596089766	1.417140975
TSPAN2	12	6	12	43	44	32	36	34	47	0.088885275	0.043712757	0.082130556	0.272597055	0.2345256	0.22399344	0.326261741	0.238636867	0.335757887
PLEKHG4B	3	7	12	44	69	60	38	36	37	0.005700644	0.013083051	0.021069722	0.071558204	0.094349743	0.107743387	0.088348931	0.064820918	0.067808501
FAM156A	28	203	38	30	31	30	30	19	25	0.107120567	0.763869619	0.134330109	0.098229111	0.085342533	0.108460807	0.140427175	0.068877675	0.092243257
NR2F2-AS1	0	0	0	48	48	42	28	36	30	0	0	0	0.098881914	0.083138415	0.095533906	0.082460242	0.08210773	0.06964221
IL24	229	271	204	852	1094	826	674	756	701	2.9253279	3.404996975	2.407931772	9.314998585	10.05646614	9.971393669	10.53450272	9.151049651	8.636482108
CHST2	166	154	210	693	816	562	305	538	529	1.013171252	0.924493496	1.184319838	3.620029693	3.5838839	3.241513468	2.277664129	3.111480557	3.113939936
PTGFRN	113	98	136	416	515	417	254	301	392	0.440303834	0.375585198	0.489652382	1.387303501	1.444010183	1.535489401	1.210940523	1.11134926	1.473125949
ZNF350	110	134	128	49	48	32	53	37	44	0.612252293	0.733585777	0.658298164	0.233419934	0.19225072	0.168315634	0.360934733	0.19514144	0.236194728
DACT1	38	50	56	233	191	131	75	180	179	0.209567461	0.271218075	0.285366653	1.09976604	0.757988517	0.682728914	0.50607699	0.940638622	0.952079197
SIPA1L1-AS1	49	67	52	205	284	167	102	184	192	1.069725591	1.438664334	1.048949519	3.830313264	4.461528265	3.44531965	2.72452972	3.806310158	4.0425679
UNC13A	339	348	412	1372	1613	1226	453	1016	1104	0.76655401	0.773981668	0.860825684	2.655224829	2.624619988	2.619812898	1.25330374	2.176941782	2.407642072
GGT4P	67	82	107	34	26	29	30	37	35	0.991680564	1.193766039	1.463375283	0.430705129	0.276923205	0.405631563	0.54329202	0.518929988	0.499625772
CADM1	578	578	658	2191	2538	2078	1864	1953	1888	1.331398841	1.30953329	1.400493729	4.319433989	4.206888067	4.523375315	5.253410242	4.262777107	4.194325347
LINC02605	42	21	40	115	149	122	72	90	100	0.203444924	0.100051875	0.179032757	0.476759698	0.519365192	0.558462663	0.426722101	0.413095176	0.467172593
CXCL2	272	320	282	995	1308	980	619	849	719	4.918657672	5.691621886	4.711961582	15.39943908	17.02058335	16.74713471	13.69567416	14.5477366	12.53967766
HAS1	10	4	4	31	15	20	8	17	28	0.112960026	0.044441954	0.041750311	0.299702665	0.121928448	0.213496875	0.110568099	0.181963277	0.305044081
ZNF613	217	275	244	91	94	81	58	72	63	1.423788858	1.774708047	1.479280803	0.511012326	0.443815752	0.502235745	0.4656171	0.447639496	0.398663242
AGR2	170	172	138	56	58	60	27	76	32	1.554875955	1.54733248	1.166274692	0.438368138	0.381736619	0.518602757	0.302152132	0.658673914	0.282277715
ZNF713	42	41	45	17	25	6	11	12	18	0.163854793	0.157326574	0.162217354	0.056762682	0.070184122	0.022120648	0.05250705	0.044360982	0.067727049
SELE	0	0	0	24	19	18	14	20	16	0	0	0	0.113231219	0.075369115	0.093769168	0.094426507	0.104469822	0.085064937
RPLP1P6	9	17	6	36	50	32	20	18	43	0.437546315	0.812903159	0.269530372	1.49791838	1.749204269	1.470172328	1.189670217	0.829209124	2.016182152
LINC00869	16	12	12	41	106	39	34	31	46	0.037051137	0.027331985	0.025676613	0.081258638	0.176634862	0.085345948	0.096333102	0.06802261	0.102735177
ZNF14	109	121	134	47	62	27	36	56	54	0.929993068	1.015422898	1.056411088	0.343206259	0.380657075	0.217697641	0.375812124	0.452742522	0.444351614
NFASC	380	457	468	1578	1766	1373	1169	1346	1415	0.451627682	0.534221701	0.513946307	1.605122136	1.51034673	1.542070535	1.699912396	1.515835461	1.621934031
PCDHB11	42	32	33	13	15	12	6	24	10	0.254623275	0.190812647	0.184857761	0.067452227	0.065437858	0.068749066	0.044505648	0.137870102	0.058469395
CICP16	14	8	9	28	48	36	33	23	36	0.125818113	0.070715316	0.07473647	0.215366074	0.310416911	0.30574149	0.362864218	0.195863276	0.31203077
AKR1B15	527	556	571	200	258	164	108	164	162	3.97576817	4.125661549	3.980352037	1.291351765	1.400616203	1.169205984	0.996894649	1.172369012	1.178705312
MAP3K7CL	10	6	6	32	37	12	12	30	28	0.058196256	0.0343443	0.032264225	0.159385627	0.154947929	0.065995305	0.085445927	0.165434601	0.157156688
TNFAIP3	401	398	434	1483	1629	1282	676	898	958	2.017405366	1.969428597	2.017499647	6.385487773	5.897376926	6.094998014	4.161123132	4.280900966	4.648299436
PCDHGA2	46	38	34	13	14	17	4	14	8	0.173050725	0.140607199	0.118186929	0.041856516	0.037899426	0.060436772	0.018411563	0.049906105	0.029025878
SCARA5	1081	1223	1124	411	492	392	150	335	389	6.239308339	6.942974661	5.994486751	2.030283588	2.043453974	2.138127335	1.059295399	1.832169322	2.165410033
Y_RNA	7	1	9	23	22	15	4	15	15	1.752110657	0.246190823	2.081521685	4.927146267	3.96255383	3.548064405	1.225006956	3.557662906	3.621050146
GLUD1P2	2	13	4	23	23	21	8	9	11	0.075576842	0.48318169	0.139666959	0.743859152	0.625425503	0.749919741	0.369882519	0.322263635	0.400895537
TENT5A	1594	1524	1667	5435	6466	4994	2172	4907	4971	6.657367142	6.260478477	6.433165584	19.42754248	19.43295721	19.71058315	11.09913374	19.41960064	20.02339631
AASS	146	154	165	502	618	517	276	463	450	0.341248729	0.354035878	0.356350251	1.004213444	1.039430999	1.141945753	0.789300433	1.025437565	1.014402916
SLC16A7	1281	1204	1244	4191	4979	3973	2909	3914	3853	2.363297182	2.184761645	2.120628172	6.617454987	6.609982909	6.926670306	6.566410072	6.842267893	6.855640018
COBL	96	96	110	43	42	30	33	30	28	0.16913538	0.166357671	0.179073307	0.064838926	0.053247782	0.049948359	0.071136459	0.050083484	0.047577438
CEP170P1	40	76	56	13	26	15	30	23	50	0.220453052	0.411981852	0.285180017	0.061320206	0.1031142	0.078123938	0.202298402	0.120114104	0.265769977
ZNF790	56	42	61	29	15	16	12	21	27	0.367334045	0.270975991	0.369724243	0.162807827	0.070803286	0.099181319	0.096309576	0.130527643	0.170811343
CPE	58	53	68	218	234	174	84	155	206	0.470107829	0.422526282	0.509276154	1.512272698	1.364816771	1.332770842	0.833036151	1.190450204	1.610335991
PIPOX	7	15	6	35	33	36	25	10	18	0.046398316	0.097792107	0.036747717	0.198552952	0.157400867	0.225498378	0.20274925	0.062807893	0.115068505
CD74	17	22	8	51	72	44	25	80	51	0.070200541	0.089355767	0.030525056	0.180246086	0.213950369	0.171704217	0.126312584	0.313034044	0.20311477
LOC124905143	18	27	22	72	84	76	32	54	60	0.194465029	0.286906997	0.21961734	0.665741502	0.653036261	0.775924284	0.422993855	0.552806082	0.62517276
EBF3	0	0	0	11	14	12	13	14	12	0	0	0	0.031332621	0.033528718	0.037741391	0.052936879	0.04415074	0.038517753
ANXA8	538	511	594	209	269	160	131	190	199	5.444709419	5.086531049	5.554613111	1.810267876	1.958996743	1.530203384	1.622104387	1.822032324	1.942340189
ADAMTS2	58	55	46	166	224	165	162	150	149	0.167477592	0.156206741	0.122733038	0.410242765	0.465442178	0.450245523	0.572346197	0.41042142	0.414949047
GBP5	18	8	15	48	53	41	14	23	13	0.055882128	0.024428612	0.043029533	0.127539819	0.118403708	0.120287647	0.053179413	0.067660984	0.038924547
HHIP-AS1	101	93	109	54	37	26	10	48	37	1.185938612	1.074068927	1.182611974	0.542673635	0.312630656	0.288503395	0.143666631	0.534062541	0.419008032
PDE11A	12	18	14	57	69	52	32	57	66	0.024730207	0.036486094	0.026659345	0.100536898	0.102325669	0.101271347	0.080688483	0.111309287	0.131180785
PLEKHG1	9	22	21	79	97	74	24	90	60	0.022102592	0.053141248	0.047653514	0.166047339	0.171419979	0.171739093	0.072115234	0.209436926	0.142112324
PHOSPHO1	26	40	63	18	20	12	8	10	14	0.274787541	0.415807243	0.615232371	0.162817215	0.152104719	0.119851005	0.103449584	0.100146029	0.142702478
ZNF845	475	493	545	201	209	177	153	167	174	1.861738844	1.900554984	1.973770218	0.674256801	0.589468279	0.655594288	0.73372219	0.620228426	0.657739899
ARK2C	16	24	24	68	71	78	28	48	80	0.035422301	0.052260842	0.049095645	0.128845671	0.113110818	0.16318797	0.075845513	0.100695039	0.170815221
PLD5	8	4	14	71	39	33	18	50	64	0.021186217	0.010419138	0.034258347	0.160925887	0.074321941	0.082587462	0.058324498	0.125471036	0.163464405
PLTP	2	14	8	37	16	27	12	34	19	0.019898035	0.13699875	0.073543641	0.315054764	0.114548442	0.25385207	0.14607521	0.320530353	0.182311301
XK	24	46	32	107	143	102	109	124	106	0.117265344	0.221067368	0.144471891	0.447451889	0.502786353	0.470972291	0.65162841	0.574103469	0.499509894
PITX2	34	26	26	89	105	100	57	81	121	0.148528673	0.111715414	0.10494933	0.33275571	0.33007276	0.412827032	0.30466412	0.335294513	0.509796139
LMO2	26	22	20	78	83	72	34	43	55	0.2269654	0.188893649	0.161321125	0.582753698	0.521378842	0.593957743	0.363145191	0.355684392	0.463050957
LINC02525	30	33	24	12	12	10	4	22	16	0.45936621	0.497004248	0.339565823	0.157261772	0.132223315	0.144702001	0.074939856	0.319205612	0.236285768
NDRG2	7	18	18	43	59	45	32	44	36	0.023438831	0.059281446	0.055691044	0.123228311	0.142160495	0.142392519	0.131100082	0.139604891	0.116257292
LINC02889	31	33	37	17	10	12	3	16	4	0.223338292	0.233842694	0.246307797	0.104822508	0.051843045	0.081699517	0.02644465	0.109227382	0.027793374
ACVR1C	16	10	20	57	60	40	26	24	50	0.044674979	0.027463301	0.051599953	0.136214506	0.120554834	0.105545838	0.088824505	0.063498821	0.134646221
NNMT	2366	2338	2573	7947	9789	7091	4350	7227	7473	23.0406601	22.39407108	23.15234056	66.23499648	68.5973768	65.25659462	51.83039352	66.68808968	70.18672013
PCDHGA6	31	23	32	10	14	10	10	16	6	0.098838954	0.072127794	0.094273876	0.027287929	0.032120588	0.030130282	0.0390105	0.048338868	0.018450047
PCDHB15	14	25	36	8	16	6	12	18	8	0.089127764	0.156542893	0.211769016	0.043589219	0.07329831	0.036097155	0.093471949	0.108584423	0.049119592
AKR1B10	68691	72277	74800	27942	32564	24793	14979	24524	25599	979.4357868	1013.642044	985.4910086	340.9869399	334.1203122	334.0734439	261.3208262	331.3427575	352.0293864
TMEM37	18	22	18	59	97	44	33	75	53	0.198624255	0.238776084	0.183530066	0.557206168	0.770230147	0.458827243	0.445542142	0.784207668	0.564047183
CYP4F3	644	592	703	245	307	221	120	207	215	2.950990072	2.668160537	2.976542891	0.960842253	1.012300053	0.956997711	0.672787942	0.898798361	0.950167409
PAX2	14	16	14	57	42	47	29	24	30	0.053771855	0.060444298	0.049685534	0.187372551	0.116082106	0.17059315	0.136282489	0.087347056	0.11112916
LINC02575	4	0	8	29	24	13	8	27	22	0.110879183	0	0.204906131	0.688005884	0.47872959	0.340541562	0.271328295	0.709192014	0.588155952
SNX18	1137	1204	1201	3813	4716	3409	2627	3499	3391	4.31978899	4.499216836	4.216188456	12.39861006	12.89332316	12.23956024	12.21173056	12.59667882	12.42537908
PCDHB14	26	27	37	6	6	20	2	12	6	0.148809554	0.151995104	0.195674453	0.029390897	0.024711421	0.108174328	0.014005626	0.065080182	0.033119861
ACADL	50	22	56	121	189	122	77	82	92	0.245346019	0.106179349	0.253905423	0.508157698	0.667359455	0.56572528	0.462290329	0.381270241	0.435388172
EBP	1028	812	959	368	471	289	350	348	352	14.69926837	11.42002362	12.67056994	4.503545457	4.84632477	3.905145246	6.123302589	4.715110703	4.854282609
TRPC4	4	8	6	25	20	32	20	22	30	0.012399977	0.024392665	0.017186486	0.066329242	0.044614897	0.093744894	0.0758588	0.064623969	0.089693701
GHDC	108	112	94	292	374	372	187	278	269	0.679345361	0.6929362	0.54634837	1.572004692	1.692885028	2.211294283	1.439207911	1.656996916	1.631920236
CDH18	26	12	18	4	6	12	2	12	6	0.101355713	0.0460113	0.064836913	0.013345628	0.016831202	0.044207186	0.009539376	0.044326779	0.022558277
HLA-DPA1	5	16	8	20	54	25	2	22	21	0.021990652	0.0692144	0.032511202	0.075283921	0.170903465	0.103907013	0.0107625	0.091685537	0.08907733
LOC105376387	84	100	90	28	35	27	45	47	29	0.151369172	0.17724195	0.149856505	0.043183746	0.045385299	0.045978909	0.099216919	0.080253883	0.050400627
GPR68	22	13	19	63	67	49	28	20	48	0.160094986	0.093047942	0.127756672	0.392373554	0.35084788	0.336967391	0.249303373	0.137909788	0.336880658
GDNF	14	7	6	29	30	30	25	23	11	0.076475011	0.037609532	0.030284311	0.135579379	0.117923883	0.154863658	0.167088514	0.119049999	0.057951408
ZNF582-DT	24	14	16	11	7	4	12	12	7	0.293248376	0.168252211	0.180642234	0.115032667	0.061547642	0.046187144	0.179399279	0.13893628	0.082490171
PHYHIPL	38	33	65	19	19	10	28	16	22	0.237786446	0.203107429	0.375830304	0.101756282	0.08555514	0.059134407	0.214376217	0.094871011	0.132771839
ZNF440	16	10	18	6	8	4	2	4	2	0.062682049	0.038532889	0.065158435	0.020117712	0.022552889	0.014808802	0.009586681	0.014848864	0.007556714
STARD4-AS1	7	14	10	51	44	31	20	42	48	0.019104305	0.03758111	0.025217855	0.119126259	0.086412164	0.079952425	0.066784898	0.108615683	0.126343885
NPIPB8	11	24	10	17	97	41	20	3	10	0.115868746	0.248652731	0.097330412	0.153259242	0.735248861	0.408125964	0.25776188	0.029943663	0.101590574
TRIM74	43	49	65	16	28	20	19	15	28	0.73899355	0.828278982	1.032191998	0.2353403	0.346273476	0.324817136	0.399522153	0.244271892	0.464098337
TPPP3	273	273	255	111	136	82	53	95	82	2.653427097	2.609849888	2.290127344	0.923361196	0.951201276	0.753173636	0.630282799	0.874939782	0.768666854
CYP2A7	4	5	5	11	14	20	7	16	8	0.03914898	0.048132546	0.045217381	0.092141923	0.098600132	0.184981032	0.083825002	0.148385166	0.07551448
MYL9	46	75	94	192	286	222	149	202	244	0.414138488	0.664136568	0.781970832	1.479425561	1.852860819	1.88876306	1.641304281	1.723253528	2.118641021
NUDCP2	8	6	4	20	17	21	7	19	21	0.283651655	0.209244935	0.13104796	0.606917218	0.43374378	0.703641384	0.303674586	0.638350175	0.718115695
FRMD3-AS1	5	18	10	35	43	30	31	34	32	0.026126968	0.092512384	0.048282966	0.156527689	0.161687505	0.148141589	0.198196402	0.168348001	0.161268211
ZNF229	108	140	128	44	70	42	32	50	51	0.496416183	0.632934225	0.543634593	0.173092791	0.231531038	0.182435021	0.179964658	0.217772093	0.226085204
PRRT1B	14	16	20	7	8	2	4	5	5	0.26976094	0.303235038	0.356086874	0.115439171	0.110925149	0.036418141	0.094303127	0.091291655	0.092918208
SLC4A1APP1	5	6	21	80	24	20	23	13	0	0.209970546	0.247826642	0.814859264	2.875295525	0.725251471	0.793697685	1.181765432	0.517299158	0
XAF1	7	6	10	29	20	24	6	31	10	0.026751803	0.022553536	0.035312621	0.094854326	0.055001434	0.086676827	0.028055715	0.112260444	0.036858258
ZNF736	18	10	20	0	2	0	0	2	0	0.040691064	0.022234886	0.041776444	0	0.003253461	0	0	0.004284169	0
KANK1	30	26	25	4	8	10	4	4	14	0.06368942	0.054290989	0.049041189	0.00726792	0.012221515	0.020062395	0.010390133	0.008046668	0.028665127
ELMOD1	11	8	13	40	52	28	26	37	37	0.047487191	0.033968952	0.051856367	0.147790976	0.161538536	0.114229578	0.137332149	0.15135458	0.15405128
ZNF382	18	37	39	8	16	8	9	7	20	0.040202153	0.081280599	0.08048526	0.015292233	0.025714956	0.016885096	0.024594296	0.014814428	0.043081081
MMP16	336	323	345	1016	1257	970	689	983	971	0.701538856	0.663320384	0.665589538	1.815558673	1.888585858	1.913907443	1.760138113	1.944804792	1.955291316
EFCAB10	89	100	116	46	37	42	35	59	41	0.872754222	0.964517964	1.051077841	0.386068094	0.261091467	0.389213582	0.419937897	0.54823153	0.387762313
SSPOP	24	44	32	116	130	79	25	98	85	0.028760471	0.051861586	0.035433142	0.118972576	0.112102966	0.089464056	0.036655558	0.111280961	0.098238894
SHANK1	20	21	29	77	79	68	32	72	70	0.048194555	0.049773209	0.064571506	0.15880451	0.136988488	0.154850865	0.094348072	0.164403296	0.162684361
GATM	8	35	28	77	91	61	28	64	57	0.021840565	0.093983214	0.070632869	0.179915563	0.178773966	0.157376708	0.093529149	0.165563233	0.15008197
HLA-DMA	58	43	53	159	199	140	70	104	98	0.581851714	0.42428839	0.491286842	1.365166355	1.436568713	1.327238907	0.859206268	0.988616168	0.948178686
LINC00504	34	43	43	10	22	18	4	8	11	0.168701752	0.20985412	0.19714423	0.042466337	0.078551116	0.084401454	0.024283749	0.037613237	0.052639669
NPBWR1	14	15	5	44	47	21	14	37	34	0.084087991	0.088614658	0.027749227	0.22618445	0.203138761	0.119196081	0.102884286	0.210580285	0.196953927
HAND2	14	30	18	62	66	69	48	63	56	0.098285574	0.207153067	0.11676406	0.372526833	0.33342233	0.457770265	0.41230448	0.419094864	0.379166151
LINC02019	9	22	10	32	45	53	30	48	30	0.110448584	0.26555146	0.113394655	0.336102506	0.397392038	0.614653358	0.450457655	0.558173132	0.355073849
SMAD3-AS1	4	3	4	18	13	12	10	13	8	0.214241134	0.15804199	0.19796016	0.825124532	0.501043257	0.607380517	0.655326815	0.659775621	0.413249791
KLHL13	12	18	10	42	68	49	30	50	34	0.043443426	0.064094933	0.033451667	0.130135637	0.177149829	0.167639226	0.132885976	0.171523201	0.118713888
CXCR6	4	4	4	20	16	28	13	14	17	0.026787236	0.026347309	0.024751575	0.114630987	0.077103997	0.177199579	0.106518817	0.088839476	0.109798554
GPR63	10	7	7	18	32	27	20	22	29	0.042367109	0.02916992	0.027403233	0.065268775	0.097559105	0.108100906	0.103674964	0.088320507	0.118496798
U2AF1L5	181	240	210	1236	242	470	234	204	238	0.411526408	0.536708836	0.441177513	2.405147599	0.395934644	1.009842716	0.650953647	0.439500474	0.521886281
MLXIPL	52	46	29	12	24	18	4	27	10	0.2730184	0.237549857	0.140689443	0.053922988	0.090675262	0.089309534	0.025695888	0.134326712	0.050637046
NUDT11	499	553	539	178	278	215	169	204	215	5.298171538	5.775092831	5.287972327	1.617519778	2.124023261	2.157250975	2.195468683	2.052417374	2.201626877
LINC01366	8	0	8	26	46	30	25	35	19	0.067279983	0	0.062167129	0.187142904	0.278383008	0.238426151	0.257247386	0.278916353	0.154109453
ROR2	20	22	18	10	6	9	14	10	10	0.085987938	0.093033335	0.071508058	0.036796937	0.018562984	0.036566786	0.073646252	0.040739677	0.04146554
LOC100506235	8	10	7	23	35	22	16	23	22	0.236265923	0.290482163	0.191022304	0.581357211	0.743820507	0.614003046	0.578157489	0.643648826	0.626633444
LRATD2	588	588	647	248	275	246	169	231	181	2.592414862	2.549839656	2.635763236	0.935799879	0.872466727	1.024941381	0.911651715	0.965048637	0.769636295
KDR	26	16	13	62	60	52	33	47	54	0.103657435	0.062741582	0.047890062	0.211554822	0.172134279	0.19591478	0.160974144	0.177555862	0.207635047
PON3	66	58	67	27	43	13	14	39	16	0.405076462	0.35013009	0.379964318	0.141827669	0.18991118	0.075400317	0.105132304	0.226812886	0.094709348
SGK2	170	187	168	69	80	73	62	60	72	0.836123957	0.904631532	0.763494595	0.290452397	0.283139679	0.33929804	0.3731028	0.279629536	0.341534068
ZNF56P	17	11	19	9	7	4	5	15	2	0.182491598	0.116143526	0.188461435	0.082687639	0.054073066	0.040578005	0.065671817	0.152579173	0.020706359
COLEC12	12	18	12	66	72	62	28	38	70	0.041313556	0.060952596	0.038173987	0.194473039	0.178374528	0.201715732	0.117946332	0.123966682	0.232428386
CP	263	267	244	116	119	95	31	107	106	0.940152622	0.938776573	0.805948661	0.354898963	0.306110747	0.320924566	0.135587414	0.362440262	0.365450253
BMP4	20	20	24	72	94	39	32	58	61	0.163310425	0.160628379	0.181079836	0.503176717	0.552332718	0.300943706	0.319704658	0.448768073	0.480389534
LRRK2-DT	0	0	2	18	20	10	6	7	6	0	0	0.020490613	0.170815254	0.15957653	0.104782019	0.081398489	0.073545838	0.064162467
LOC101928994	52	45	43	13	25	22	44	43	24	0.680074287	0.578860471	0.519632619	0.145512563	0.235278381	0.271902021	0.704077976	0.532882566	0.30272204
CARD16	12	23	32	15	12	2	4	14	12	0.179718866	0.338804077	0.442830311	0.192268354	0.129325055	0.028306043	0.073297217	0.198678331	0.173329889
PPP2R5CP	89	17	31	20	26	14	22	31	32	1.82775011	0.3433872	0.588252044	0.351528819	0.384228135	0.271701222	0.552795584	0.603251696	0.63380634
PDK4	1179	1116	1197	498	562	436	203	422	501	6.559343089	6.106876055	6.153406864	2.371264572	2.249944787	2.292291141	1.381839658	2.224687623	2.688215353
COL1A2	8	13	4	76	49	32	23	19	10	0.018696832	0.029883383	0.008637995	0.152018259	0.082406813	0.070674828	0.065768955	0.042076701	0.022540203
ZNF829	12	22	18	2	2	2	2	0	0	0.039184377	0.070658229	0.054309917	0.005589408	0.00469949	0.006171609	0.007990552	0	0
C8orf48	12	10	24	43	58	42	34	30	25	0.213637637	0.175107557	0.394805052	0.655192781	0.743042264	0.706614517	0.7406116	0.506090075	0.429255945
GLUD2	158	159	150	462	590	412	312	442	480	1.607368892	1.590977233	1.410018043	4.022578937	4.319161931	3.960886815	3.88354318	4.260796444	4.709550934
TCAF2	43	28	64	119	153	143	76	100	137	0.169588067	0.108615858	0.233228569	0.401677888	0.434217447	0.532966138	0.366737652	0.37371186	0.521107341
SPTSSB	460	479	465	214	212	178	87	165	186	3.105209275	3.180364705	2.900420292	1.236377076	1.029811902	1.135506931	0.718567165	1.055424163	1.210948786
ARMH4	18	8	14	44	34	44	34	36	26	0.060151774	0.026295067	0.04322937	0.125844065	0.081760559	0.138952176	0.139017643	0.113995702	0.083797116
INKA2-AS1	29	28	21	7	10	7	7	2	5	0.303700563	0.288412447	0.203208483	0.062740759	0.075359256	0.069275933	0.089693446	0.01984667	0.050500699
MMP28	29	24	28	17	11	7	4	8	12	0.229822307	0.187074155	0.205034599	0.115304759	0.062730084	0.052423857	0.038785487	0.06007506	0.091718135
MISP	1188	1130	1241	465	604	472	280	474	430	10.07824801	9.428778059	9.727815417	3.376180689	3.687181725	3.783967032	2.90630845	3.81028085	3.518170198
ELF2P2	2	4	17	32	14	22	8	2	14	0.031759364	0.062475561	0.24943975	0.434906509	0.159977476	0.330142341	0.1554343	0.030094133	0.214412266
CYTIP	8	4	10	26	21	20	4	25	20	0.059764666	0.029391576	0.069028661	0.166238643	0.112891907	0.141195628	0.036561969	0.176972002	0.144100104
FA2H	359	373	413	169	207	125	97	130	140	2.767820343	2.828529085	2.94217458	1.115152547	1.14842542	0.910731181	0.915019301	0.94972276	1.041001303
GXYLT2	110	132	100	356	387	310	194	290	266	0.755050208	0.89118003	0.634246508	2.09140081	1.911538785	2.010858838	1.629295839	1.886214979	1.760940053
NTSR1	26	46	22	12	15	14	14	6	14	0.155094808	0.269892063	0.121261108	0.061264555	0.064387887	0.078920294	0.102180264	0.033914484	0.08054373
SERPINB7	2	4	4	14	22	26	24	20	12	0.019173647	0.037717517	0.035433142	0.114870073	0.151770169	0.235550932	0.281514682	0.181683202	0.110952162
LINC02532	51	53	63	19	16	15	8	6	8	0.092482831	0.094531201	0.105561712	0.029488227	0.02087853	0.025705079	0.017749904	0.010309847	0.013991385
PRDM6	17	22	20	79	52	48	28	46	49	0.046562049	0.059267173	0.050616032	0.185188657	0.102488588	0.124239915	0.093833144	0.119385351	0.129437177
ENTREP1	8	12	8	22	46	20	21	26	16	0.021157405	0.031214905	0.019549575	0.049796545	0.087542559	0.049984936	0.067952708	0.065156207	0.040810524
PDE1C	14	18	10	79	71	46	40	60	52	0.025046094	0.031673266	0.016530535	0.120960393	0.091402762	0.077769005	0.087556226	0.101712251	0.089721206
CES1P2	107	107	134	56	58	39	46	37	51	2.177945695	2.142177313	2.52024642	0.975563232	0.849533024	0.750178513	1.145608357	0.713633187	1.001182464
RPL7P57	14	12	12	4	2	8	4	5	11	0.478278855	0.403220645	0.378799442	0.116954588	0.049166823	0.258273517	0.167196895	0.161857637	0.362431235
CLCN5	1424	1463	1499	595	792	550	518	558	567	3.142128495	3.175167545	3.056261592	1.123660321	1.257558325	1.146867869	1.398488128	1.166697309	1.206637448
BCL11A	8	5	10	73	81	53	33	52	54	0.008250128	0.005071647	0.009528963	0.064431415	0.06010972	0.051651543	0.041638943	0.050814081	0.053708649
EPHB1	1	0	2	21	18	14	12	6	16	0.004326622	0	0.007995653	0.077762892	0.056041595	0.057241863	0.063525091	0.024598593	0.066764984
SLCO4A1-AS2	18	16	18	50	70	40	18	44	50	0.251825217	0.220168439	0.232688091	0.598688401	0.704715389	0.528838967	0.308116027	0.583296586	0.674646864
ZSWIM5	2	6	6	25	34	16	12	3	29	0.008295473	0.024477709	0.022995208	0.088747329	0.101479677	0.062714488	0.060898623	0.011790778	0.116008268
WT1-AS	39	26	50	10	19	7	9	10	15	0.177295036	0.116255548	0.210027863	0.038907748	0.062154786	0.030072308	0.050059851	0.043076659	0.065766241
EHF	8	12	18	41	44	30	9	20	23	0.030564248	0.045093438	0.063543506	0.134063859	0.120966582	0.108313285	0.042070852	0.072404202	0.08474837
ZMIZ1-AS1	142	118	182	477	520	345	154	378	362	0.702234827	0.573963659	0.831649531	2.018907989	1.850488398	1.61231487	0.931815248	1.771315264	1.726562799
RASD1	16	15	14	57	44	35	24	34	22	0.231400035	0.213374769	0.187088206	0.705541266	0.45791526	0.478352695	0.424687766	0.465942579	0.306863975
RUNDC3B	14	15	10	49	43	27	29	50	30	0.075143599	0.079188768	0.049595114	0.225094128	0.16608156	0.136950766	0.190448268	0.254298622	0.155297692
CYP4F12	289	346	329	111	181	136	31	124	118	1.435373505	1.690252357	1.50986431	0.471839385	0.64689629	0.638326296	0.188383928	0.583577868	0.565234782
ZNF883	58	60	59	20	23	34	18	15	18	0.260623235	0.265182436	0.244969541	0.076916455	0.074370718	0.144377926	0.098962969	0.06386846	0.078007692
NKAIN1	6	10	8	12	37	34	14	18	18	0.045687567	0.074895401	0.056287467	0.078204574	0.202739097	0.244659702	0.130433723	0.129876128	0.132190144
SLC22A11	34	42	18	12	16	14	10	10	23	0.166641223	0.202470235	0.081517522	0.050337182	0.05643032	0.064843778	0.059967867	0.046442284	0.108720428
DPP4	278	261	276	866	914	679	269	746	694	0.486971047	0.449683778	0.446727169	1.298315866	1.152108932	1.123996253	0.576535026	1.23824681	1.172458837
EVA1A	105	92	107	44	49	42	35	26	47	0.967011893	0.833371631	0.91054462	0.346816156	0.324733878	0.36553465	0.394389762	0.226895514	0.417465089
NREP	2	2	0	17	36	13	12	39	30	0.005431984	0.005342775	0	0.039516779	0.070359054	0.033366341	0.039877214	0.100369819	0.078583168
ABCA12	117	140	185	46	81	69	50	46	48	0.307656864	0.362090518	0.449497639	0.103524396	0.153269157	0.171461486	0.160866578	0.114616891	0.121731164
ITPKB	2	0	8	15	14	28	10	12	14	0.00718603	0	0.026559749	0.046126916	0.036197291	0.095072258	0.043961662	0.040855481	0.048513975
SNCAIP	15	14	11	48	30	40	0	42	48	0.052189211	0.047909967	0.035363651	0.142933766	0.07511034	0.131518306	0	0.138467805	0.161068457
GDNF-AS1	16	9	10	35	57	47	31	32	34	0.037341881	0.020659847	0.021565084	0.069911462	0.09572824	0.103659907	0.088522359	0.070767888	0.076530565
ELFN2	7	5	13	15	35	25	17	25	12	0.083552019	0.058699889	0.143376244	0.153233703	0.300618675	0.281991269	0.248269233	0.282754134	0.138140157
FRMPD3	9	6	6	22	28	14	14	8	12	0.023663451	0.015516551	0.014576786	0.049506518	0.052976421	0.034785669	0.045037957	0.019931299	0.030429626
TCF21	10	12	20	37	39	47	22	50	43	0.068715558	0.081104452	0.126987219	0.217601021	0.192845135	0.305203619	0.184966394	0.325563064	0.284972742
EFHC2	8	40	19	8	13	4	9	17	4	0.060752067	0.298771681	0.133321321	0.051995431	0.071040077	0.028705678	0.08362356	0.122329172	0.02929617
PROM2	4	4	6	20	40	30	14	22	24	0.016667515	0.016393785	0.023101334	0.071325528	0.119938846	0.118132357	0.071376291	0.086864754	0.096449926
NSUN5P2	21	18	22	27	36	109	12	15	33	0.206090656	0.173748026	0.199497118	0.226781121	0.254232173	1.010886155	0.144090492	0.139489112	0.312343689
COL24A1	40	33	32	14	8	18	8	6	25	0.105687516	0.085760244	0.078124746	0.031658903	0.015210472	0.044944127	0.025862396	0.015021904	0.063706463
CCBE1	613	533	617	1638	2085	1547	1363	1495	1410	2.294819808	1.962563389	2.13426439	5.248148805	5.616725215	5.472870518	6.243082061	5.303216452	5.090811504
LINC01234	24	30	42	6	8	4	0	8	8	0.050114057	0.061613793	0.081034984	0.010722689	0.012020632	0.007893054	0	0.015828813	0.016110837
FBXO38-DT	14	4	9	25	30	42	12	16	38	0.023596663	0.006631182	0.014016514	0.036063402	0.036385875	0.066897301	0.02474679	0.025553629	0.061771187
SPEF1	31	58	30	22	20	12	16	12	16	0.407113801	0.74918745	0.364041022	0.247275415	0.189004929	0.148926547	0.257092369	0.149329435	0.202653404
TMEM200A	4	6	4	42	30	26	14	12	44	0.017262174	0.025468016	0.015950358	0.155127544	0.093163491	0.106034109	0.073922834	0.049071213	0.183133571
BHLHA15	33	33	27	12	16	14	8	13	11	0.255592823	0.251395224	0.193229495	0.079546319	0.08917512	0.102470651	0.075812318	0.095408729	0.082168846
NRTN	0	2	7	14	13	15	6	12	1	0	0.032546169	0.107012495	0.198241089	0.154772524	0.2345252	0.121458478	0.188127724	0.015956635
BTLA	3	0	6	16	14	10	8	12	6	0.021008687	0	0.03882432	0.095896283	0.070549624	0.066178117	0.068546096	0.079628577	0.040523664
ADGRG5	18	15	18	7	10	0	2	5	4	0.080825607	0.066248507	0.074683371	0.026901633	0.032312121	0	0.010988073	0.021274361	0.017322727
TAC4	13	8	5	28	26	23	10	8	3	0.328317581	0.198723461	0.116679815	0.605219548	0.472512322	0.54892798	0.309005251	0.191447994	0.073072141
LINC01091	89	71	78	34	35	38	7	27	40	0.156933835	0.123138341	0.127085535	0.051310899	0.044410292	0.063320877	0.015102182	0.045112863	0.068024657
PCDHGA1	18	12	24	6	7	8	6	6	2	0.072195489	0.047339882	0.08894545	0.020596477	0.020203406	0.03032245	0.029444479	0.022803361	0.00773655
C1QTNF2	2	0	4	12	16	10	6	13	8	0.020970928	0	0.03875454	0.107689418	0.12072484	0.099088761	0.076975759	0.129163871	0.08090166
SEC22B4P	7	0	6	24	20	14	13	5	15	0.12071158	0	0.095604225	0.354214442	0.248181779	0.228147479	0.274289586	0.081701672	0.249472077
CYBB	2	0	2	14	23	15	5	19	4	0.011556779	0	0.010678537	0.069237116	0.095636494	0.081909601	0.035350201	0.10403284	0.022291874
INTS6P1	24	24	18	11	10	9	10	10	14	0.239814581	0.235876109	0.16619264	0.094072169	0.071904049	0.084985258	0.122258599	0.094683519	0.134918706
MCF2L	22	35	22	10	14	12	4	16	6	0.024016322	0.037580299	0.022191233	0.009343034	0.010997674	0.012379463	0.005342677	0.016550604	0.006317058
SAA2	2	3	0	14	21	28	5	14	14	0.022551698	0.033271998	0	0.13510811	0.170395278	0.298362359	0.06898177	0.149584756	0.152249923
BMP2	60	43	48	152	161	131	76	119	144	0.42787792	0.301609801	0.31628952	0.927718765	0.826196792	0.882829152	0.663127884	0.804128829	0.990400627
TMSB4Y	9	9	4	16	26	23	5	23	15	0.170175081	0.167380298	0.069885711	0.258927136	0.35376577	0.410977493	0.115674741	0.412089301	0.273542307
KCNJ2-AS1	42	31	34	116	130	72	34	82	96	0.434798959	0.315652525	0.325231844	1.027782745	0.968437417	0.704382319	0.43065867	0.804383407	0.958495829
FRMD4A	158	150	135	438	532	342	337	368	368	0.271980913	0.253969152	0.214728677	0.645296901	0.658994783	0.556345003	0.709784178	0.600259725	0.610954614
PRKCQ	48	52	46	124	159	144	88	103	111	0.368273682	0.392410987	0.326108574	0.814245297	0.877840419	1.044067753	0.826089668	0.74881876	0.821357475
LINC00877	2	1	1	19	14	15	14	24	18	0.005281064	0.002597167	0.002439868	0.042938728	0.026601644	0.037429967	0.045230829	0.060049961	0.045839908
TTC16	2	2	4	18	14	14	4	19	18	0.007966111	0.007835284	0.014721474	0.061361081	0.040126696	0.052696424	0.019493572	0.071710048	0.069146255
HLA-B	451	387	409	1294	1370	987	795	1000	1026	3.78535347	3.194840868	3.171963231	9.295404675	8.274456319	7.82859443	8.164171112	7.953164089	8.305332944
NEO1	170	162	199	529	541	470	387	441	419	0.52816482	0.495044149	0.571279401	1.406631532	1.20950263	1.379923947	1.471114874	1.298282442	1.255493189
IPO5P1	44	49	60	15	23	31	22	23	14	0.38529268	0.422029228	0.485472094	0.112417382	0.144928875	0.25652903	0.23570882	0.19084288	0.118234959
FRAS1	4	6	4	60	42	56	37	61	50	0.004975733	0.007341024	0.004597608	0.063878164	0.037595455	0.065829691	0.056313672	0.071901331	0.059985577
RNF125	106	154	141	63	64	57	40	62	50	0.442126398	0.631785524	0.543418767	0.224897826	0.192092124	0.224673671	0.204134141	0.245043009	0.201136262
LNCAROD	51	78	64	26	41	23	8	16	13	0.391766376	0.589331906	0.454267739	0.170936363	0.226636494	0.166963509	0.075190339	0.116462742	0.096311938
C8orf74	12	28	11	8	11	5	2	13	14	0.056682632	0.130087378	0.048010517	0.032341702	0.037389568	0.02231904	0.011558829	0.05818649	0.063778835
GBP2	351	375	383	1089	1218	915	434	879	913	1.228497753	1.290942464	1.238628199	3.262114928	3.067633992	3.026391361	1.858540597	2.915185335	3.081894846
RP1	4	11	6	32	30	14	16	27	16	0.006439649	0.017418201	0.008925415	0.044091649	0.034754616	0.021299383	0.03151645	0.041188506	0.024842884
IGFL2-AS1	38	36	46	18	12	9	11	4	10	0.2879668	0.268330285	0.322100644	0.116744238	0.065437858	0.064452249	0.101992111	0.028722938	0.073086744
CXXC4	3	5	0	21	16	10	2	16	12	0.013024448	0.021350913	0	0.07802998	0.049985848	0.041027478	0.01062388	0.06582155	0.050245724
FCGRT	211	225	224	122	106	77	34	73	77	1.316430342	1.380722224	1.291333405	0.651447447	0.475894074	0.453986457	0.259543058	0.431567104	0.463325222
CHCHD3P3	23	30	28	12	18	8	23	18	17	0.908516307	1.165559677	1.021969327	0.405686228	0.511642249	0.298628754	1.111598109	0.673732413	0.647639906
ADORA1	4	6	7	21	26	18	12	14	26	0.024128326	0.0355981	0.03901577	0.108415313	0.112857274	0.102606873	0.088565285	0.080021242	0.151258692
PGM5	10	14	20	36	47	43	12	42	56	0.032772172	0.045127537	0.060563388	0.100974534	0.11083887	0.133171236	0.048117333	0.130426117	0.17699991
SLC9A7	3497	3584	3614	1558	1900	1500	1086	1389	1518	8.858291266	8.92957303	8.458968562	3.377737572	3.463354345	3.590726502	3.365884595	3.334007825	3.708564905
NKILA	4	10	0	28	16	10	7	16	16	0.038522596	0.09472485	0	0.230790387	0.110882892	0.091010668	0.082483802	0.146011003	0.148612496
NUDT10	15	23	26	12	13	5	4	13	7	0.183902428	0.277352707	0.294540141	0.125916191	0.114690794	0.057929923	0.060002766	0.151025263	0.082770205
CIMAP1C	34	32	37	17	19	12	14	27	18	0.759306915	0.702905247	0.763510653	0.324931254	0.30533813	0.253254067	0.382544133	0.571363177	0.387695475
GUCY2EP	11	17	9	45	31	30	13	23	25	0.106586812	0.162019794	0.08058018	0.373187791	0.216153107	0.274706405	0.154123623	0.211177997	0.233631062
CRIP2	2187	2428	2356	1102	1231	912	492	888	998	13.27451438	14.49529006	13.2135674	5.724737553	5.376713743	5.231201416	3.653844278	5.107317659	5.842250702
ZNF488	404	412	524	216	246	162	206	191	183	2.904807544	2.913678192	3.481306208	1.329210849	1.27279983	1.100747626	1.812250763	1.301305937	1.269015355
BCO1	321	339	316	153	191	114	83	165	149	3.017860045	3.13474436	2.745086818	1.231089483	1.292160417	1.012827905	0.954744637	1.469900888	1.351014842
TENM4	8	0	2	32	42	29	16	24	20	0.01232141	0	0.002846265	0.042181745	0.046548826	0.042209011	0.030151262	0.035026095	0.029708466
PDGFRA	10	14	6	39	54	58	19	69	24	0.026479998	0.036463164	0.014680611	0.088386651	0.102896524	0.145138517	0.0615583	0.173131893	0.061292731
RN7SL417P	5	11	6	25	16	21	8	12	17	0.476989694	1.032143412	0.528889787	2.041188569	1.098368266	1.893193611	0.933778887	1.084751558	1.564111472
ANO5	184	196	202	83	113	77	84	70	94	0.23882546	0.250223008	0.242264126	0.092202993	0.105543197	0.094447457	0.133400408	0.086093604	0.117671271
ARHGAP6	4	4	4	17	14	20	10	5	16	0.011370945	0.0111842	0.010506825	0.041360866	0.028638721	0.053728326	0.034781767	0.013468419	0.043866839
H3P37	6	0	6	12	18	18	7	6	8	0.077905867	0	0.071985513	0.13335346	0.168182352	0.220865642	0.111206975	0.073821048	0.100181767
DOK1	79	85	96	253	259	226	110	184	190	0.713269946	0.754838648	0.800890248	1.955021251	1.682734507	1.928288526	1.21516315	1.57418113	1.654475055
ABCA8	16	22	11	4	11	2	3	8	8	0.035967211	0.048642718	0.022848327	0.007695749	0.017793791	0.004248675	0.008251314	0.017040676	0.017344291
ENTPD3	2	0	4	18	13	23	8	14	14	0.014099528	0	0.026056106	0.108605348	0.065948806	0.153228362	0.069004854	0.093521758	0.095188044
BEX2	108	112	136	319	389	306	213	274	327	2.401309593	2.449349682	2.794076211	6.070426584	6.22390571	6.429579508	5.79454148	5.772780022	7.012162015
COL22A1	4	12	10	21	40	15	12	34	22	0.012857192	0.037938115	0.029700316	0.057770957	0.092519895	0.045563192	0.047193529	0.10355596	0.068200665
C3	1941	2089	2185	5833	7001	4913	2642	4700	4771	5.914821693	6.261277186	6.152370795	15.21290754	15.3520085	14.14814917	9.85063001	13.57138044	14.02185033
VEZTP1	22	13	24	0	8	6	12	2	6	0.241918218	0.14060398	0.24385523	0	0.063303086	0.062349631	0.161451548	0.020839435	0.063632199
ADGRB1	107	118	130	311	407	294	145	273	287	0.367728188	0.398871972	0.412820671	0.914761043	1.006529613	0.954832558	0.609714073	0.889028814	0.951272255
JPH1	2	0	7	16	42	24	24	28	6	0.011015448	0	0.035624203	0.075421695	0.166460223	0.124916603	0.161732945	0.146130293	0.031871552
LOC107987014	68	71	74	38	46	18	19	40	27	0.309742497	0.318096287	0.311457319	0.148142478	0.150778256	0.077482055	0.105891367	0.172648146	0.118613859
PCDHGA4	38	27	47	12	24	17	10	19	22	0.196574022	0.1373772	0.224654604	0.053128542	0.089339346	0.083105199	0.063293279	0.093133553	0.109760227
ADGRL2	10	7	4	46	80	62	48	63	52	0.011161841	0.007684971	0.004125445	0.043943819	0.064256168	0.06539797	0.065552935	0.066632549	0.055978205
C2orf15	32	27	20	12	11	14	24	18	9	0.405907938	0.336860198	0.234413436	0.130275557	0.100405905	0.16781947	0.372480791	0.216351603	0.110103181
SYBU	11	22	16	34	58	47	36	61	72	0.039562525	0.077825581	0.053172398	0.104658466	0.150109548	0.159744504	0.158419594	0.207888853	0.249748913
RAB37	14	20	19	8	8	2	4	14	14	0.069780432	0.098049184	0.08750526	0.034127127	0.028693572	0.009420465	0.024393869	0.066121653	0.067299749
DRC1	124	95	70	48	42	46	25	53	47	1.029821376	0.776018708	0.537171788	0.341181585	0.251002768	0.361022935	0.254036019	0.417086499	0.376459156
PCDH18	4	8	4	22	25	10	10	20	29	0.015124411	0.029752047	0.013975052	0.071194313	0.068021704	0.035731828	0.046262976	0.071656985	0.105753873
TLR5	6	3	6	32	22	24	13	16	21	0.019614991	0.009646427	0.018124375	0.089534613	0.05175455	0.074145507	0.051999034	0.049564061	0.066211883
BIRC7	189	228	217	118	111	72	20	77	64	3.082584363	3.657601464	3.270301847	1.64717333	1.302762199	1.109742983	0.39911517	1.190019115	1.006729813
CTHRC1	132	85	109	302	342	277	112	277	298	1.91233232	1.211202415	1.459119531	3.744557505	3.565369482	3.792328476	1.98528348	3.80258778	4.163758063
FOXP1-IT1	8	2	4	14	20	15	7	8	16	0.057147112	0.014052146	0.026402146	0.085592649	0.102807146	0.10125869	0.061181119	0.054150732	0.110231083
TLR4	18	13	18	52	50	36	10	26	28	0.034273418	0.024346505	0.031668854	0.084740765	0.068508415	0.064777496	0.023296999	0.04691031	0.051418894
FAT3	12	11	14	62	67	76	32	36	36	0.015446306	0.013926579	0.016651231	0.068302909	0.062059345	0.092447191	0.050397435	0.043909241	0.044691576
CYSRT1	358	347	368	165	229	124	94	128	157	6.956496887	6.632013659	6.607395848	2.744072872	3.202079084	2.277015558	2.234860885	2.356826341	2.942300393
ARPP21	5	4	5	24	22	26	32	20	26	0.012446068	0.009793333	0.011500246	0.051130206	0.039407044	0.061160674	0.097460183	0.047173947	0.062418785
LOC730668	6	12	4	20	24	18	6	16	20	0.036444671	0.071692282	0.022450071	0.103972123	0.104901823	0.103321818	0.044591195	0.092090073	0.117163564
DCHS1	6	10	14	17	49	20	33	22	16	0.014066839	0.023059699	0.030328312	0.034111303	0.082666651	0.044311046	0.094661694	0.048874011	0.03617804
PTPRN	36	49	39	96	146	106	47	77	89	0.110609666	0.148079531	0.110721033	0.252444517	0.322799193	0.307774895	0.176686559	0.224177155	0.263730512
PLXNA2	32	38	38	18	14	19	16	12	12	0.058430807	0.068247048	0.064113641	0.028129923	0.018395388	0.032785533	0.03574596	0.02076267	0.0211326
LINC03068	62	47	39	148	154	113	63	117	119	1.547273577	1.153670125	0.899321478	3.16112204	2.765573108	2.664959464	1.923672079	2.766758971	2.864192281
PAQR9	107	112	115	63	54	43	63	51	36	0.250301522	0.257695067	0.248572164	0.126131741	0.090899706	0.095057177	0.180316445	0.113047233	0.081219816
CD72	8	8	5	15	25	19	9	12	19	0.06879035	0.067660607	0.039726699	0.11039081	0.154691534	0.154393097	0.094688038	0.097775225	0.157569053
L1CAM	9724	10108	10668	4949	5559	4171	2853	4091	4191	33.81856273	34.5767204	34.28215721	14.73098467	13.91220195	13.70841143	12.14023351	13.48185715	14.05748555
SUV39H1	796	857	878	392	472	357	346	308	349	6.224324529	6.591258601	6.343787331	2.623429242	2.655890479	2.638056671	3.310322695	2.282127594	2.631990857
INTS6L	46	57	42	140	151	113	69	111	99	0.162031611	0.197480921	0.136699255	0.422059891	0.38274354	0.376146571	0.297376114	0.37048868	0.336323259
PCDHB5	10	16	16	4	4	0	2	6	0	0.074136228	0.116669903	0.109603749	0.025380175	0.021339266	0	0.018141599	0.042149437	0
TEX15	4	4	0	18	24	16	22	18	18	0.008519826	0.008379905	0	0.032813108	0.036785019	0.032205308	0.057333504	0.036328987	0.036976264
TENM3	6	12	5	38	39	34	25	13	38	0.012629702	0.024844569	0.009724937	0.068458847	0.059073876	0.067632824	0.064386814	0.025929566	0.077144549
VCAM1	0	2	4	12	16	14	4	10	10	0	0.008221284	0.015446718	0.042922663	0.048118299	0.055292479	0.02045391	0.039601472	0.040307055
ZNF761	264	281	268	121	161	113	66	112	118	1.186285068	1.241937743	1.112742998	0.465344553	0.520595028	0.479844283	0.362864218	0.476884498	0.511383762
AKR1B10P1	97	102	123	50	50	54	46	27	47	2.603188976	2.692418108	3.050099539	1.148439428	0.965590467	1.369507662	1.510451783	0.686606281	1.216498588
MTUS1	17	43	35	70	114	80	45	90	90	0.035784156	0.089026373	0.06807456	0.126108403	0.172677484	0.159136055	0.115896266	0.179512383	0.182710773
COL5A1	787	917	939	2609	2653	2039	1038	2043	2183	1.782770351	2.043141169	1.965446387	5.058233543	4.324609753	4.364903438	2.876955181	4.385297713	4.769295098
APOH	30	46	38	14	21	20	2	12	12	0.569379589	0.858710633	0.666406425	0.227411699	0.286806466	0.358713218	0.046443582	0.215810182	0.219655294
AOX1	197	175	213	460	657	500	620	540	412	0.920563659	0.804329537	0.919691436	1.839710806	2.209235293	2.207976001	3.544821424	2.391065125	1.856797766
ARHGAP28	90	100	82	273	288	192	170	247	218	0.1910041	0.208741379	0.160801084	0.495868996	0.439826782	0.385068642	0.441432367	0.49671489	0.446207086
ZNF443	61	75	80	23	38	43	21	49	35	0.579086624	0.700298717	0.701743865	0.186872615	0.259589008	0.385761515	0.243920367	0.440777913	0.320450927
ZNF571-AS1	18	36	23	17	15	6	12	8	3	0.059882638	0.117798372	0.070701918	0.048404024	0.035909444	0.018863245	0.04884552	0.025219034	0.009625637
PERPP2	5	10	11	14	35	23	12	10	19	0.214969845	0.422878794	0.436993687	0.515157115	1.082840738	0.934484537	0.631253585	0.407396773	0.787845264
PCDH10-DT	0	2	4	12	14	12	6	11	8	0	0.004341383	0.008156892	0.022666014	0.022233448	0.025026941	0.016201532	0.023003425	0.017027839
SLC2A13	130	136	158	361	471	335	247	299	309	0.327891748	0.337391713	0.368229994	0.779288853	0.854864032	0.798488537	0.762253032	0.714608814	0.75166686
CLSTN2	18	6	12	66	76	42	34	52	48	0.031176224	0.010221406	0.019204685	0.097836087	0.094722599	0.068744356	0.072051827	0.085342311	0.080181105
CNTNAP3P2	675	928	841	474	352	352	229	364	412	4.41965975	5.9764241	5.088104217	2.656241348	1.658504789	2.178033078	1.834575621	2.258377261	2.601729063
SLCO1B3	73	82	76	28	53	33	14	19	28	0.521025727	0.575650027	0.5012159	0.171040307	0.272208186	0.222580438	0.122258599	0.128499061	0.192741009
GSPT2	752	702	846	390	422	312	312	354	333	6.811501697	6.254181915	7.080604398	3.023387152	2.750593944	2.670646257	3.457758797	3.038353745	2.909035699
SH3TC2	79	76	90	37	54	30	52	47	48	0.052402284	0.049584403	0.055162072	0.021005304	0.025775428	0.018805337	0.042202827	0.029541397	0.030707478
GPX3	49	34	54	112	126	132	65	105	111	0.391759088	0.267368528	0.398925408	0.766381742	0.724907424	0.99731804	0.635845246	0.795467323	0.855905401
ARHGDIB	98	120	106	45	76	40	44	54	58	1.213263697	1.461230545	1.21257869	0.476810454	0.677067118	0.467978459	0.66649497	0.633480036	0.692527318
STXBP6	101	100	128	293	295	300	260	284	218	0.316514916	0.30823445	0.370644634	0.785858864	0.665248382	0.888445531	0.996922111	0.843337075	0.658884196
GTF2IP23	26	37	41	19	13	18	22	24	46	1.872626205	2.621125656	2.728579075	1.171211902	0.67376757	1.225143607	1.938721835	1.637943948	3.195327441
DHRS9	32	38	30	20	22	8	16	19	18	0.215726539	0.251968101	0.186874391	0.115395194	0.106724783	0.050965974	0.131974083	0.121371647	0.117032341
CYP2S1	740	751	756	389	419	298	210	282	335	6.895516325	6.883088871	6.509262799	3.10233577	2.809558616	2.624146516	2.394249682	2.489970633	3.010645821
CDKN1C	16	12	13	42	30	38	20	40	46	0.163099702	0.120315838	0.122447938	0.36642627	0.220061182	0.366061053	0.249446981	0.386369843	0.452241908
SMIM14-DT	26	22	18	52	75	54	24	50	21	0.175091049	0.145720833	0.112005163	0.299707815	0.363446811	0.343653761	0.197750191	0.31905874	0.136392246
SAXO5	6	12	16	33	39	21	17	26	24	0.051892823	0.102081176	0.12786479	0.244272241	0.242722289	0.171637464	0.179895394	0.213078408	0.200192167
RNF144B	109	77	105	268	280	240	185	152	186	0.532889085	0.370262237	0.474323416	1.121370815	0.985047927	1.108813011	1.106616466	0.704148017	0.877007001
ZNF724	116	134	117	71	51	57	58	57	56	0.88169953	1.001787913	0.821719174	0.461875681	0.278947067	0.40942487	0.539393472	0.410532478	0.410516328
GOLT1A	41	35	36	15	14	25	2	7	24	1.007287274	0.845757589	0.817234947	0.315402315	0.247506454	0.580425178	0.060119389	0.162958709	0.568670266
ZBTB7C	54	52	76	28	38	24	24	30	42	0.17938824	0.169907254	0.233286034	0.079609036	0.090839097	0.075343917	0.097549831	0.094434679	0.134564124
NPL	34	31	48	92	135	82	57	86	87	0.17277094	0.15493939	0.22537615	0.400113988	0.493644783	0.393769774	0.354390203	0.414095276	0.426374106
RN7SL81P	17	16	17	9	11	5	6	12	11	1.646619594	1.52430793	1.521486902	0.746089615	0.766701028	0.457668589	0.711067256	1.101376103	1.027582813
HLF	321	252	314	759	928	720	353	716	685	1.197612996	0.924741562	1.082470463	2.423580063	2.491428608	2.538520696	1.611392157	2.531247056	2.46480081
PRR16	60	53	48	143	193	107	159	122	174	0.673546726	0.585195149	0.497889142	1.37390481	1.559059862	1.13510752	2.18387952	1.297736007	1.883846515
COP1-DT	3	0	6	16	23	12	8	14	20	0.022639212	0	0.04183755	0.103338979	0.124898406	0.085577195	0.073866091	0.100110156	0.145562613
CHSY3	34	32	35	73	97	101	53	88	92	0.217879703	0.201695498	0.207243463	0.400373058	0.447299687	0.611640135	0.415555275	0.534355858	0.568598191
NPTX1	107	135	148	73	54	63	92	67	60	0.385328854	0.478178329	0.492475248	0.224995971	0.139936342	0.214400131	0.405369111	0.228629676	0.20839092
USP27X	474	449	507	213	290	207	135	199	225	3.896889459	3.630734188	3.851435625	1.49873026	1.715642301	1.608225095	1.357965028	1.550254022	1.784029584
NR3C2	8	8	11	25	23	24	16	30	12	0.030610509	0.030107792	0.038890917	0.081869982	0.063328237	0.086781778	0.074905829	0.108770684	0.044283465
ITK	6	2	1	20	16	12	12	24	35	0.017664228	0.005791376	0.00272031	0.050393848	0.033896307	0.03338577	0.04322547	0.066952175	0.099378225
GBX2	62	70	61	35	28	32	18	28	22	0.672121841	0.746384699	0.611027973	0.324734545	0.218425507	0.327825733	0.238750284	0.287623519	0.230016393
JMJD1C-AS1	51	33	36	18	24	18	19	32	37	0.965770144	0.614647201	0.629913678	0.291729422	0.327042236	0.322116409	0.440222537	0.574200575	0.675748534
MYCL	2	6	2	14	14	23	10	23	26	0.009986353	0.029467043	0.009227454	0.059828636	0.05030301	0.10852793	0.061093079	0.108821528	0.125207422
DOC2B	27	26	24	7	14	17	17	14	15	0.105628637	0.100045977	0.086756913	0.023437975	0.039412588	0.062849753	0.081373296	0.051898642	0.05659642
FRY	2	2	7	20	20	16	10	18	18	0.002681992	0.002637945	0.00867362	0.022954168	0.019299517	0.020276088	0.016407504	0.022872308	0.023279826
CDS1	103	114	103	47	64	49	40	72	65	0.604290262	0.65784199	0.558368018	0.235999105	0.270195025	0.271669695	0.287133216	0.400268038	0.367791355
LINC01275	5	15	6	27	20	22	23	10	29	0.092062832	0.271652656	0.102079966	0.425483007	0.264992344	0.382801608	0.518152068	0.174471451	0.514982077
CCSER1	12	10	17	28	41	35	34	40	28	0.028963667	0.023739997	0.037913699	0.057840822	0.071210684	0.079832014	0.10040753	0.091483407	0.065179364
ZNF570	184	194	260	107	119	92	80	89	80	0.744733188	0.772312357	0.972369151	0.370655792	0.346592252	0.351890431	0.396175801	0.341336662	0.312286105
LINC01151	26	30	44	85	109	74	55	75	87	0.062838604	0.071315315	0.098260913	0.175823222	0.189569595	0.169013597	0.162641339	0.171760972	0.202792655
CDX2	17	6	13	28	41	28	8	46	34	0.122197246	0.042420142	0.086343726	0.172256118	0.212072988	0.190198581	0.070358659	0.313314413	0.235706307
EPHB3	4	2	2	12	18	10	13	10	2	0.022322696	0.010978046	0.010313156	0.057315494	0.072284998	0.05273797	0.088765681	0.052880641	0.010764564
VWA7	71	68	57	38	38	23	12	34	41	0.488810517	0.460468021	0.362603496	0.223908158	0.188258586	0.149639681	0.10108309	0.22180491	0.272236177
NOD2	7	0	4	23	26	11	4	6	5	0.025747589	0	0.01359482	0.072405321	0.068817814	0.038235604	0.018001703	0.020912204	0.017737333
N4BP3	40	32	49	14	34	14	11	10	8	0.168958755	0.132947158	0.191245722	0.050611927	0.1033448	0.055883743	0.056849738	0.040024946	0.03259046
GOLGA8R	19	12	13	45	33	38	34	39	53	0.108352949	0.06730956	0.068502343	0.219636126	0.135422266	0.204789401	0.23723629	0.210747187	0.291502841
PCDHGB2	39	36	41	22	25	12	17	18	24	0.204848888	0.185985837	0.198988418	0.098899891	0.094492647	0.05956443	0.109252906	0.089588353	0.121579411
TBC1D29P	36	26	26	15	20	10	2	12	1	0.204884362	0.145541896	0.136727099	0.073063706	0.081907809	0.053782756	0.013926801	0.064713904	0.00548891
HTR7	19	16	35	44	82	60	45	44	47	0.138343497	0.114586512	0.235476803	0.274196529	0.429643261	0.412850812	0.400896934	0.303576305	0.330052324
ZNF233	21	20	13	9	8	10	8	21	6	0.131051476	0.122761161	0.074961957	0.048069462	0.0359254	0.058973834	0.06108403	0.124180088	0.036112176
GAL3ST1	53	62	55	18	43	26	14	6	26	0.432912456	0.498108864	0.415108704	0.125834824	0.252744475	0.200693961	0.13991598	0.046439283	0.204822352
FAM131B	134	231	191	96	113	73	52	92	76	0.526839939	0.893293637	0.693876531	0.323034757	0.319699045	0.27122736	0.250145277	0.342745503	0.28818228
ATP1A2	17	6	8	24	44	17	7	21	36	0.068238761	0.023688733	0.029672021	0.082451313	0.12709366	0.064486362	0.034379165	0.079875125	0.139368459
FN1	36262	37116	37510	19005	21161	15939	7114	15142	16512	53.2481305	53.60707928	50.89494087	23.88496519	22.36030902	22.11823286	12.78149176	21.06909582	23.38471492
YPEL4	33	55	41	109	121	110	88	101	95	0.187052685	0.306634534	0.21473795	0.528786832	0.493542299	0.589222654	0.610306156	0.54247712	0.519341945
GRB14	118	97	121	80	49	40	24	26	52	0.998692181	0.807476228	0.946258844	0.579487079	0.298424672	0.319923674	0.248528361	0.208512952	0.424456096
TNFRSF9	141	102	87	265	346	266	182	214	216	0.560992128	0.399159247	0.319839315	0.902376249	0.990610111	1.000129035	0.885980401	0.806791796	0.82884094
ZNF850	209	178	168	79	128	78	57	97	80	0.673071954	0.563824027	0.499918754	0.217744116	0.296629392	0.237381328	0.224597613	0.296003597	0.248476307
ST6GALNAC3	34	42	21	84	101	73	22	100	88	0.119181285	0.144806083	0.068017925	0.252006975	0.254764859	0.24181807	0.09435543	0.332153775	0.297503177
TREML3P	16	17	16	34	61	36	26	33	54	0.413586156	0.432218449	0.382156219	0.752192597	1.134657657	0.879397558	0.822307839	0.808295192	1.346230913
FMNL3	202	198	189	501	557	488	388	387	402	0.380667287	0.367001422	0.32910231	0.80804592	0.755332873	0.869061987	0.894624909	0.691059113	0.730634255
MIR210HG	125	122	151	311	397	336	141	304	292	1.361506558	1.307007031	1.519713113	2.899173733	3.111639202	3.458483804	1.879074113	3.137569492	3.067413784
C2orf81	9	10	9	20	31	23	5	7	8	0.075264335	0.082253633	0.069544721	0.143146535	0.186550928	0.181765434	0.051160148	0.055469571	0.064523289
LINC00526	7	2	2	12	20	10	19	4	14	0.094380361	0.026522958	0.024916586	0.138474232	0.19404506	0.127414935	0.313438447	0.051103851	0.182050308
NPY1R	8	26	10	22	55	40	26	39	32	0.050814982	0.162436458	0.058691706	0.11959929	0.251393176	0.240103521	0.20206459	0.234734241	0.196034072
BRWD1-AS2	9	14	10	13	50	26	6	6	18	0.22132693	0.338632124	0.227230534	0.273614577	0.884811498	0.604229386	0.180533613	0.139814768	0.426917585
SDCBPP3	13	10	18	41	37	29	23	26	33	0.368850616	0.279071528	0.471905028	0.995623515	0.755436367	0.777574309	0.79845431	0.699021533	0.90302732
SLC5A11	26	36	36	22	17	11	2	8	14	0.192471976	0.262122938	0.246247368	0.139386581	0.090559097	0.076952651	0.018115037	0.056116967	0.099954415
FAM66B	12	12	10	19	31	38	33	27	22	0.040000718	0.039343787	0.030800763	0.054205614	0.074359633	0.119703509	0.134590855	0.085282584	0.070727614
ADRA2C	33	40	64	136	114	104	81	110	70	0.382861393	0.456452925	0.686092304	1.350425627	0.95174694	1.140243797	1.149814354	1.209289732	0.783259126
BEND7	252	278	271	683	816	603	528	576	615	0.635922774	0.69001257	0.631899581	1.475124476	1.481777512	1.437996716	1.630244834	1.377324797	1.496782657
RPL21P28	15	19	13	33	65	28	30	34	19	0.78510726	0.978137038	0.62871819	1.478276938	2.448161669	1.384944947	1.921206562	1.686268381	0.959115974
GASK1B	12	14	4	24	36	20	6	21	34	0.038498153	0.044176881	0.011857512	0.065898271	0.083109401	0.06063528	0.023551847	0.063839281	0.105200391
ZNF608	72	64	74	174	238	141	79	170	150	0.262502549	0.22950353	0.249291624	0.542943207	0.624405885	0.4857993	0.352405917	0.587299991	0.527438801
KCNMB4	16	16	16	30	51	44	10	15	24	0.083227831	0.081860981	0.076903042	0.133559252	0.190900812	0.216290785	0.063644909	0.07393497	0.120403643
SLC16A9	74	91	98	189	303	198	211	248	188	0.445735902	0.539132679	0.545439908	0.974342906	1.313341076	1.12706206	1.555046655	1.415492661	1.092153128
VAT1L	117	118	76	283	317	216	154	235	302	0.720890346	0.715111437	0.432685039	1.492361069	1.40550247	1.257690683	1.160965038	1.37202257	1.794609985
FYB1	133	129	142	64	79	65	32	68	72	0.381083572	0.363552106	0.375951541	0.15694688	0.162886346	0.176002439	0.112184701	0.18462374	0.198966917
ZSCAN18	375	486	473	214	297	182	159	223	242	1.159653843	1.47822908	1.351553319	0.566389254	0.660910354	0.531869683	0.60160204	0.653449473	0.721759084
CDK3	11	23	27	10	10	11	13	2	9	0.154234604	0.317194277	0.349806473	0.120003321	0.100896974	0.145753358	0.223021926	0.026572302	0.121705845
CYP4F29P	89	74	58	54	38	23	12	31	28	1.310402088	1.07165417	0.78907358	0.680475444	0.402612421	0.320021495	0.216177698	0.432500196	0.397605506
NTN1	19	13	12	34	48	33	27	34	26	0.074875857	0.050389486	0.043696272	0.11467566	0.136118904	0.122896323	0.130186827	0.126962997	0.098819202
SAMD5	1022	1066	1121	552	585	517	336	459	432	3.94031169	4.042455565	3.993560176	1.821473624	1.623022537	1.883679315	1.585017389	1.67688165	1.606361242
HAP1	69	91	59	50	50	16	14	26	16	0.280307136	0.363609168	0.221468526	0.173843796	0.146165229	0.061424523	0.069587009	0.100084876	0.062688061
METTL15P1	11	10	9	21	23	32	17	14	11	0.26611004	0.237945197	0.201180565	0.434802464	0.40039202	0.731569005	0.503190656	0.320927295	0.25664987
PPIF	17977	17460	19696	45550	56412	40665	39740	41421	38350	170.1485277	162.5412462	172.2518724	368.9805603	384.2124886	363.7211018	460.2077332	371.4852734	350.0709992
ETV4	1068	1237	1163	594	608	587	356	454	446	7.681230335	8.750595403	7.728837732	3.656369759	3.146676653	3.989646171	3.132741829	3.094036508	3.093671406
RAD21-AS1	14	4	19	29	28	36	12	33	21	0.176082763	0.049483131	0.220809293	0.312169834	0.253417056	0.427885976	0.184665228	0.393289899	0.254734572
PCSK1N	105	134	121	40	100	51	35	58	54	1.983892112	2.490244093	2.112462756	0.646834046	1.359620658	0.910616829	0.80911801	1.038405048	0.984016318
MAN1C1	35	17	35	68	84	71	26	77	79	0.091199328	0.04356933	0.084268755	0.151647982	0.157504107	0.174831099	0.082891885	0.190118494	0.19853198
APOBEC3H	40	30	56	19	29	18	6	22	34	0.808327858	0.596289523	1.045660063	0.328613411	0.421710638	0.343745328	0.148352161	0.421269756	0.662653142
MIR222	52	38	47	27	22	22	14	26	20	11.95075996	8.589821621	9.980791351	5.31080153	3.638344881	4.778060066	3.936726901	5.662074419	4.433043209
CDA	122	130	150	54	81	74	58	77	81	3.761238244	3.942055493	4.273042483	1.424849191	1.796987411	2.155953932	2.187832546	2.249426376	2.408439939
P2RX6P	16	8	11	26	46	20	9	13	28	0.734096661	0.361020299	0.466338091	1.020964736	1.518728353	0.867161536	0.505231998	0.565179842	1.238999372
NACAD	56	41	47	19	33	24	24	12	35	0.284678345	0.205002252	0.220769565	0.082665469	0.120717254	0.11529604	0.149276939	0.057803974	0.171598797
BAIAP3	60	48	41	20	35	24	24	35	24	0.248293866	0.19537291	0.156773818	0.070835157	0.104224972	0.093856148	0.121518123	0.13724383	0.095786823
GLUL	16	19	16	37	56	38	21	23	45	0.032005639	0.037382512	0.029573412	0.063345004	0.080609002	0.071833471	0.051397368	0.043595774	0.086815809
CLCN1	25	16	28	18	10	8	2	8	3	0.190307541	0.119796558	0.196946814	0.117271538	0.054777851	0.057549655	0.018627778	0.057705342	0.022025057
PCDHGA5	14	22	26	14	8	10	11	10	2	0.061032308	0.094332817	0.104732156	0.052235279	0.025096361	0.041197276	0.058673165	0.041308726	0.008408946
ZNF680	359	373	390	162	296	144	131	173	196	1.63202354	1.667819973	1.63821733	0.630305522	0.968306136	0.618630327	0.728648941	0.745226206	0.859345546
RPL7AP11	10	5	14	24	31	19	17	19	14	0.316401174	0.15560246	0.409299355	0.649910353	0.705811585	0.568104764	0.658115439	0.569641645	0.427214427
OASL	1116	1144	1026	565	675	498	249	407	439	4.467614633	4.504492865	3.795192507	1.935816047	1.944483606	1.883985679	1.219623909	1.543888615	1.694945816
SNTB1	833	867	825	2092	2443	1878	1072	1986	1953	3.09959052	3.173122135	2.836535413	6.662314505	6.541416355	6.603765678	4.88055465	7.002427355	7.008762677
LINC01186	373	346	345	174	242	151	180	177	154	3.733020291	3.405932105	3.190403057	1.490407045	1.742833454	1.428121674	2.204139595	1.678552119	1.486455898
PCSK5	55	66	61	136	179	146	78	125	108	0.104221944	0.12301237	0.106807378	0.220566482	0.244083552	0.261448456	0.180844854	0.224448413	0.197378582
CEACAM1	119	89	105	53	59	53	16	32	37	0.544305048	0.40039973	0.443771736	0.207479598	0.194194272	0.229090993	0.089542756	0.138693282	0.16322133
SIPA1L1	1220	1203	1289	3090	3714	2620	1580	2808	2628	2.484865743	2.410000286	2.425889163	5.386488106	5.443447022	5.042909028	3.937451863	5.41938802	5.162359535
RAP1GAP	582	618	661	306	399	283	198	262	288	2.556598452	2.670154437	2.682970735	1.150442961	1.261250745	1.174796697	1.064191534	1.090563288	1.220146037
LINC00707	1672	1652	1875	854	1091	813	1160	860	708	4.298679823	4.177507493	4.454254597	1.8791473	2.018424827	1.975268399	3.648983398	2.095112377	1.755544621
WNT5A	467	444	497	1154	1349	1055	758	1049	896	1.650492368	1.543433701	1.623035308	3.49065218	3.43081731	3.523593855	3.27778843	3.513032548	3.054108337
VCF2	632	590	782	325	457	286	251	303	306	6.393456095	5.870552676	7.309712583	2.813883401	3.326777932	2.734144015	3.106757838	2.904499344	2.985518896
ASCL5	14	12	8	23	33	30	19	25	26	0.173834161	0.146553673	0.091785064	0.244421303	0.294856044	0.352018178	0.288652793	0.294142071	0.311358143
ALG13-AS1	10	8	13	32	27	19	14	19	12	1.296433527	1.020113769	1.557286594	3.550621346	2.518854148	2.327772852	2.220717739	2.334070126	1.500414625
PFKFB4	627	641	648	1579	1822	1431	662	1438	1414	2.595520634	2.60989685	2.478602537	5.59426716	5.427431122	5.59800553	3.352972618	5.640607447	5.645288527
RTN4RL1	608	606	632	305	371	304	176	257	277	4.253048116	4.169439819	4.084968708	1.825999624	1.867495781	2.009588074	1.506345023	1.703491165	1.868771812
TBC1D8B	293	299	274	704	872	617	367	635	704	0.778473248	0.781368015	0.672669249	1.600858179	1.667176424	1.549166085	1.193046055	1.598673747	1.803966716
PCDHGB6	19	26	18	14	14	6	8	25	16	0.070824037	0.095325435	0.061997549	0.044664167	0.037552955	0.021135624	0.036486494	0.088303341	0.057521056
FGF22	46	26	34	16	25	16	10	24	16	0.418610826	0.232720339	0.285894947	0.12461684	0.163712423	0.137597122	0.111344225	0.206954041	0.140427575
SMC1A	11417	11480	12175	6012	6972	5665	5155	5534	5613	26.65068704	26.35764869	26.26033834	12.01100943	11.71123754	12.49663447	14.72313012	12.2406818	12.63662913
SYT13	63	65	81	39	34	37	36	14	29	0.292501118	0.296830625	0.347493703	0.154972884	0.113593871	0.162339965	0.204505294	0.061592107	0.129856821
PTGFR	393	339	383	937	950	894	383	845	808	1.723667302	1.462409366	1.552153276	3.517261121	2.998289067	3.705400502	2.055297714	3.511782798	3.417842474
ZNF607	235	227	184	121	118	105	75	66	104	1.26321638	1.200173718	0.913908356	0.556672009	0.456437057	0.533379021	0.493271725	0.336173803	0.539166642
SLFN13	17	20	22	11	9	11	10	21	6	0.046067929	0.053307478	0.055086781	0.025512122	0.017550168	0.028169504	0.033156207	0.053923629	0.015681255
SWINGN	10	20	32	64	52	38	32	73	67	0.042559686	0.083721458	0.125841341	0.233121604	0.159254153	0.152833571	0.166633943	0.294395607	0.275012866
ESRP2	10	16	12	27	36	32	4	8	12	0.048719317	0.076670721	0.054020348	0.112582033	0.126209689	0.14732889	0.023843843	0.036931864	0.056384824
IL11	211	215	219	517	683	426	345	420	426	1.99185054	1.996278461	1.910263802	4.177043164	4.639636956	3.8003241	3.984817718	3.75693454	3.878498969
PDGFRL	196	205	217	532	549	458	238	490	380	2.047507826	2.10635578	2.094614819	4.756475444	4.126965577	4.521387417	3.042016241	4.850378436	3.828537317
ANKRD37	23	39	35	81	91	70	33	52	67	0.258078312	0.430424168	0.362883028	0.777880384	0.734774488	0.742264103	0.453056834	0.552887871	0.725067209
ZNF81	944	875	906	481	556	427	340	467	402	2.020039644	1.841638224	1.791393669	0.880921283	0.856153612	0.863480467	0.890188312	0.946923347	0.829647751
APEX2	1709	1849	1862	969	1127	820	668	871	795	13.33877601	14.19447051	13.42853182	6.472943582	6.32975406	6.048177298	6.379188741	6.441724062	5.984403035
GATA2	170	162	152	58	118	86	82	76	78	0.96037478	0.900150669	0.79343317	0.280429661	0.479692398	0.459120855	0.566788135	0.406832335	0.424977774
LINC02595	61	44	40	31	20	26	26	20	25	0.687520143	0.487771742	0.416572428	0.29903458	0.162208867	0.276927244	0.358545282	0.213597238	0.271753652
SPOCK2	19	20	19	55	39	48	24	28	35	0.074922574	0.077570654	0.069228931	0.185620486	0.110665614	0.17886982	0.115793826	0.104622999	0.133108847
PIK3IP1	140	119	125	291	380	286	122	249	287	0.930405764	0.777856861	0.767590001	1.655165683	1.817259535	1.796168742	0.992017332	1.568027768	1.839526474
LINC02562	23	27	19	54	69	49	38	59	60	0.562875544	0.649915173	0.429648286	1.131051633	1.215129704	1.133228186	1.13784528	1.368190594	1.416170628
LINGO1	10	12	10	28	38	15	18	14	24	0.047483948	0.056044943	0.043875468	0.113791279	0.129843262	0.067309261	0.104576571	0.062991928	0.109910162
CHKB-CPT1B	13	10	13	37	36	17	12	24	19	0.065441238	0.04951269	0.060468117	0.15940943	0.130406627	0.080871188	0.073910217	0.114479953	0.092244726
LOC124900778	72	69	106	41	67	28	52	52	40	1.121498873	1.05711882	1.525622726	0.546580747	0.750983078	0.41215552	0.991025344	0.767502386	0.600905426
LINC02870	122	148	127	341	323	309	143	323	269	1.511870274	1.803951187	1.454230863	3.61670598	2.880356364	3.618677844	2.168232288	3.792863954	3.215042857
PRSS37	24	20	26	9	16	13	12	6	12	0.273056206	0.223809839	0.27333113	0.087636989	0.130993515	0.139772234	0.167046403	0.06468478	0.131674551
KRT8P3	86	71	97	40	50	47	40	61	26	1.500427208	1.218381222	1.563734985	0.597283611	0.627733761	0.774909672	0.853869583	1.00845462	0.437491497
C21orf91	425	343	379	865	1033	920	652	930	723	1.725143361	1.36942657	1.421511607	3.00508317	3.017349279	3.529074551	3.238164663	3.577084958	2.830442569
EIF4E3	162	167	133	380	476	294	243	294	301	0.378926121	0.3842062	0.287452512	0.760724237	0.801189935	0.649865682	0.695441935	0.65162375	0.679025077
TPM3P9	137	112	151	60	89	69	49	59	63	1.186103482	0.953736503	1.207963745	0.444587647	0.554473792	0.564531069	0.519054745	0.484020851	0.52604434
SPRY4-AS1	55	41	52	20	35	26	19	21	32	0.482284064	0.35361644	0.421326238	0.150097807	0.220849932	0.215451893	0.203849146	0.174489606	0.270626294
CDR2L	1133	1160	1195	630	743	536	483	510	493	8.100326392	8.157159731	7.8943332	3.854937008	3.822525801	3.621380366	4.225078786	3.455038015	3.399376884
ESPNL	8	20	8	33	29	26	8	20	38	0.039050711	0.096023453	0.036083103	0.137865951	0.101865226	0.119935858	0.047779765	0.092507937	0.178896704
CCDC80	1937	1899	2192	4799	5651	4303	4075	4466	4456	3.747186942	3.613342029	3.918241751	7.945671699	7.86665401	7.866541346	9.64535962	8.186617572	8.313821776
FAM221A	26	27	36	15	15	18	8	15	19	0.088132448	0.09001909	0.112756069	0.043516892	0.036588344	0.057659615	0.033179325	0.048179667	0.062114912
CYP2A6	41	51	52	126	118	105	71	94	116	0.466261181	0.570458358	0.546416349	1.226365925	0.965642591	1.128421743	0.98791328	1.01293902	1.272281407
MYEOV	1740	1929	1984	942	1254	917	835	788	804	11.73952217	12.80093724	12.36852123	5.439465197	6.088183187	5.846652095	6.892911774	5.037759548	5.231629856
CDH23	10	20	24	48	53	31	22	25	28	0.01359749	0.026748357	0.030154	0.05586041	0.051858939	0.0398343	0.0366013	0.032211341	0.036719484
SNAP91	78	77	78	192	204	170	85	134	196	0.296478032	0.2878704	0.273947574	0.624601861	0.557978015	0.610637657	0.395304643	0.482628274	0.718511589
FAM3C2P	402	446	240	252	199	152	188	190	148	14.92326346	16.28474568	8.232352038	8.00649472	5.315937087	5.332343098	8.539071985	6.683460712	5.298821104
LIMS2	67	81	79	34	60	33	27	32	36	0.193997297	0.230682296	0.211360052	0.084256598	0.125014714	0.090296634	0.095653246	0.087797247	0.100531732
LINC02606	52	58	38	119	136	105	38	74	90	0.501175599	0.549823043	0.338411498	0.981607038	0.943223225	0.956340654	0.448110627	0.675815798	0.836582687
PEAR1	826	884	1019	462	604	444	493	495	407	3.779485034	3.978443698	4.308258025	1.809250436	1.98874236	1.919872099	2.760034904	2.14618832	1.796084565
WDR13	2439	2650	2649	1360	1648	1277	818	1255	1176	7.832701568	8.370550527	7.860617734	3.738030285	3.808430109	3.875497144	3.214164911	3.819034228	3.642393734
ARHGEF17-AS1	21	38	40	80	86	72	46	60	77	0.313209162	0.557451551	0.551251892	1.021196405	0.923001946	1.014809217	0.83943692	0.847962132	1.107606961
PTN	42	80	40	124	172	101	64	90	131	0.65461101	1.226400647	0.576061625	1.654092635	1.929085448	1.487620427	1.220475488	1.329188484	1.969178565
INHBA	18	30	22	58	68	44	17	37	22	0.054930971	0.090048068	0.062035801	0.151487534	0.149328496	0.126891986	0.063475886	0.106993291	0.064751114
DPY19L3-DT	25	21	24	59	63	47	24	49	57	0.650217432	0.537212691	0.576772813	1.313332645	1.179093248	1.155189419	0.763738905	1.207604508	1.429793257
MIR4653	18	33	23	13	9	18	24	16	8	5.482508047	9.886192924	6.473058733	3.388864876	1.972596622	5.181028987	8.944026693	4.617817877	2.350047002
ZNF674	364	357	379	213	228	171	145	196	175	1.483011309	1.430604754	1.426780707	0.742722893	0.668446924	0.658378945	0.722813331	0.75667467	0.68763966
BAALC-AS1	9	17	15	36	38	25	23	25	36	0.014509539	0.026956804	0.022344843	0.049672697	0.044084276	0.038087973	0.045368458	0.038191012	0.055974909
ZDHHC11B	285	238	234	153	153	116	57	155	126	0.936921889	0.769562419	0.710803114	0.430481095	0.361941981	0.360373841	0.229270645	0.482836695	0.399492711
LINC02076	38	21	14	71	61	45	33	70	43	0.513445881	0.279086443	0.174788982	0.821057465	0.59310272	0.574593006	0.545556946	0.896229351	0.56034993
LINC01359	10	17	23	50	44	26	22	41	34	0.032151156	0.053759334	0.068328103	0.137584884	0.101797771	0.078996287	0.086543478	0.124908068	0.105427837
SLC9A7P1	36	26	34	16	29	10	23	19	30	0.274870533	0.195257355	0.239871991	0.104556201	0.15933555	0.072154335	0.214866442	0.137464112	0.220915775
MMP11	41	36	60	101	133	94	50	68	87	0.201300953	0.173849259	0.272200026	0.424411824	0.46989694	0.436140655	0.300363426	0.316359537	0.411965658
CADPS2	232	218	224	553	583	474	412	502	412	0.92145566	0.851630721	0.822071163	1.87981762	1.66626478	1.779104848	2.002159838	1.889296933	1.578205171
JUN-DT	22	22	34	18	18	8	10	16	7	0.110857083	0.109036478	0.158304996	0.077627821	0.065268296	0.038094958	0.06165323	0.07639603	0.034018769
COL4A6	114	102	172	54	107	59	68	73	59	0.310490382	0.273244759	0.432859234	0.125875494	0.209708523	0.151856035	0.226603851	0.188397965	0.154979802
LHX6	28	29	37	20	21	12	8	10	18	0.123147652	0.1254511	0.150364311	0.075283921	0.066462459	0.049875366	0.043050001	0.041675244	0.076351997
CTSV	410	375	447	205	277	211	153	195	163	1.414242877	1.272271445	1.424697314	0.605198903	0.687557328	0.68779552	0.645723581	0.637359994	0.542259959
CACNG4	1012	936	1101	590	626	496	501	465	560	7.140334696	6.495644888	7.177948115	3.562822581	3.178347607	3.30716968	4.325047237	3.108859213	3.810709764
PCDHB2	27	33	28	19	20	11	6	13	10	0.166562287	0.2002328	0.159604775	0.1003161	0.088783428	0.064127209	0.045287592	0.075991726	0.059496676
JUP	2394	2629	2363	1441	1606	1132	446	1057	1132	12.2463388	13.22760077	11.169167	6.308850447	5.911758274	5.472242001	2.791464152	5.123504909	5.58480919
SERPINI1	17	18	31	50	55	50	19	46	43	0.201958512	0.210326558	0.340290539	0.508378732	0.470180847	0.561332245	0.276173443	0.51782274	0.49267609
CHGB	70	63	74	182	168	139	85	150	163	0.397938332	0.352262695	0.388708819	0.885509554	0.687252013	0.746739767	0.591223562	0.808014287	0.893686359
CA14	17	18	19	47	47	34	28	58	40	0.13039069	0.13579336	0.134656153	0.308531597	0.259408691	0.246441205	0.262766965	0.421537001	0.295894874
COL12A1	762	794	992	1916	2169	1904	1714	1917	1771	1.021405396	1.046820088	1.228654534	2.19807653	2.092144763	2.411830956	2.811053211	2.434867511	2.289504633
FRRS1	69	80	116	217	216	188	159	220	234	0.202267081	0.230661161	0.314202072	0.544427406	0.455636882	0.520799682	0.570280227	0.611095159	0.661563846
LINC01322	36	45	63	31	17	31	28	17	23	0.059694106	0.073392187	0.096526029	0.043994134	0.02028462	0.048576631	0.056807026	0.026710863	0.036782105
GRIPAP1	3337	3500	3636	1938	2319	1691	1202	1611	1713	12.33165827	12.72159858	12.41549639	6.129473546	6.16673131	5.905349781	5.434815616	5.641191728	6.105235579
LINC03060	338	313	362	167	229	179	107	153	176	1.644178059	1.497562148	1.627105292	0.69526881	0.801598016	0.822852368	0.636840974	0.705234621	0.825704411
IL6	1225	1119	1150	2795	3145	2329	1339	2061	1887	14.96788587	13.44815883	12.98366058	29.22875482	27.65247619	26.8924647	20.01796952	23.86230605	22.23699321
SH3BGRL2	36	46	32	122	80	66	38	91	62	0.197718083	0.248490672	0.162393562	0.57346623	0.316171617	0.342550472	0.255353938	0.473582153	0.328409241
ZNF182	615	632	670	314	428	346	210	287	318	4.321144822	4.367663315	4.349841653	1.888241254	2.163996121	2.297399642	1.805336127	1.910801828	2.154917335
NFATC2	120	115	133	75	71	62	50	46	53	0.366118085	0.345100942	0.374944093	0.195841771	0.155878884	0.178759187	0.186648719	0.132986579	0.155953668
PRAF2	208	231	251	135	164	96	87	118	144	3.163859437	3.456003664	3.527788222	1.757485464	1.795091939	1.379945145	1.61915405	1.70077122	2.112497125
TMEM117	40	36	30	76	96	78	60	70	69	0.293958765	0.260217974	0.203714816	0.478017881	0.50767603	0.54169867	0.53950161	0.487454976	0.489052296
ZHX2	323	262	278	692	773	567	417	501	608	1.833727053	1.462991591	1.458316887	3.362345921	3.157916677	3.041949312	2.896565124	2.695131383	3.32901336
PTH1R	48	65	76	161	147	131	79	104	108	0.436026511	0.58075557	0.637911145	1.251704064	0.960899564	1.124552405	0.878039032	0.895189632	0.946183136
ZNF138	332	283	318	182	225	131	147	164	156	2.944951106	2.469077997	2.606405983	1.381705609	1.436188769	1.098115559	1.595410376	1.378459143	1.334579324
CAMSAP3	67	58	62	33	41	33	29	13	28	0.346803932	0.295287846	0.296534917	0.146193235	0.152715131	0.161420948	0.183663256	0.063762099	0.139780642
ST8SIA1	148	186	159	370	434	350	131	294	332	0.258337855	0.319335828	0.256447457	0.552754372	0.545136256	0.577339302	0.279777447	0.486276979	0.558912995
NUS1P1	19	17	14	59	29	28	39	22	31	0.544590274	0.479262634	0.370782522	1.44734618	0.598140598	0.758422233	1.3677161	0.597515267	0.856954498
SULT2B1	26	20	16	40	55	50	24	35	42	0.241207999	0.182497417	0.137155517	0.317601451	0.367172419	0.438354134	0.272423565	0.307678003	0.37579192
KIF12	78	82	100	60	54	35	10	46	29	0.649283962	0.671370561	0.769157027	0.42745997	0.323461679	0.275324502	0.101848619	0.362833978	0.2328187
CORO6	1153	1158	1331	688	863	548	351	556	592	6.762961299	6.680739272	7.213741727	3.453823664	3.642565698	3.037560227	2.519009374	3.09024158	3.348953292
SCN3A	18	15	11	33	28	40	16	27	37	0.039343608	0.03224789	0.022216176	0.061733336	0.044040142	0.082622515	0.042789453	0.055921072	0.07799795
MCU	5540	5535	5880	3091	3684	2944	2301	2974	2850	30.89647339	30.36163395	30.30061275	14.7537452	14.78453843	15.51578296	15.70112738	15.7162944	15.32935193
NLRP1	86	96	86	237	211	175	104	189	175	0.18610846	0.204337119	0.171965392	0.438955138	0.328578484	0.357884143	0.275369651	0.387560505	0.365246027
GPR3	108	127	126	77	72	58	32	54	49	1.277627051	1.477720957	1.377291372	0.779606041	0.612917247	0.648403097	0.463175302	0.60531878	0.559057157
LOC101927413	35	40	22	12	23	21	11	13	16	0.451897795	0.507972893	0.262464033	0.132604283	0.21369237	0.256228962	0.173772054	0.159047034	0.199237897
GPKOW	1241	1163	1262	603	860	651	497	620	773	18.92222143	17.44168434	17.78011774	7.869040466	9.435996976	9.380329019	9.271965348	8.957814684	11.36736019
EFNA1	247	276	329	621	815	554	262	541	515	2.884190338	3.16989163	3.549750273	6.206156061	6.848154914	6.113268537	3.74320255	5.985966401	5.799812882
NKAPP1	41	38	34	82	115	69	45	53	71	0.269360344	0.245551034	0.206397132	0.461070973	0.543671597	0.428386362	0.361724053	0.329940567	0.449870939
SOX17	30	30	18	67	60	54	50	34	46	0.32327946	0.317970244	0.179227357	0.61792503	0.465261494	0.549904611	0.659237546	0.347172902	0.478073287
RPL7AP75	67	76	86	33	55	44	24	38	24	2.111958108	2.35631017	2.504862476	0.890283992	1.247562147	1.310689794	0.925628698	1.135021632	0.729628059
PIM2	698	692	723	451	441	327	294	362	360	6.391074513	6.232078592	6.116904422	3.534265147	2.905668403	2.829456069	3.293675893	3.1407768	3.179074811
TBC1D25	707	726	789	412	496	375	334	383	385	4.506626529	4.551736833	4.647122249	2.247674916	2.27511228	2.258916446	2.604915826	2.313348028	2.366860564
CASP16P	20	21	10	40	39	39	25	27	40	0.142908162	0.147589241	0.066024022	0.244619546	0.200530597	0.263347008	0.218565755	0.182810378	0.275655598
BMPER	200	205	188	441	513	421	248	354	386	0.632802347	0.637970086	0.549630563	1.194210273	1.168004333	1.258800555	0.960074288	1.061332328	1.177891206
HMCN1	324	345	310	185	207	173	92	193	227	0.437102675	0.457789595	0.386433783	0.213606424	0.200954531	0.220557231	0.151859286	0.246720825	0.295354845
ZC3H12A	611	601	679	1460	1614	1299	726	1136	1145	4.9972039	4.83469076	5.131337418	10.21981051	9.49901106	10.03995475	7.265032359	8.803882481	9.03173394
CD163L1	42	40	53	92	102	114	64	72	76	0.187659784	0.175788428	0.218812803	0.351814615	0.327952614	0.481352817	0.349878268	0.304834743	0.327503015
TYW1B	185	156	141	76	119	86	55	53	66	1.433747378	1.18914243	1.009706053	0.504102241	0.663646598	0.629848506	0.521529249	0.389212539	0.493315354
TSR2	2229	2167	2238	1245	1423	1167	967	1090	1110	13.82486051	13.21958951	12.82583684	6.608823734	6.351036267	6.840034466	7.338245486	6.406004406	6.639776445
